# Supplementary material for: Bis{2,4-dibromo-6-[(2-phenyl­eth­yl)imino­meth­yl]phenolato-κ2 N,O}cobalt(II)
Source: Acta Crystallogr Sect E Struct Rep Online. 2011 Oct 29;67(Pt 11):m1642. doi: 10.1107/S160053681104459X (PMC3247558; doi:10.1107/S160053681104459X)
Supplement: Supplementary file 1 [file e-67-m1642-sup1.cif]

##############################################################################
#                                                                            #
# This CIF contains the data in a paper accepted for publication in          #
# Acta Crystallographica Section E. It conforms to the requirements of       #
# Notes for Authors for Acta Crystallographica Section E, and has been       #
# peer reviewed under the auspices of the IUCr Commission on Journals.       #
#                                                                            #
# Full details of the Crystallographic Information File format               #
# are given in the paper "The Crystallographic Information File (CIF):       #
# a New Standard Archive File for Crystallography" by S. R. Hall, F. H.      #
# Allen and I. D. Brown [Acta Cryst. (1991), A47, 655-685].                  #
#                                                                            #
# The current version of the core CIF dictionary is obtainable from          #
# ftp://ftp.iucr.org/pub/cif_core.dic.                                       #
#                                                                            #
# Software is freely available for graphical display of the structure(s)     #
# in this CIF. For information consult the CIF software page                 #
# http://www.iucr.org/resources/cif/software.                                #
#                                                                            #
# This file may be used for bona fide research purposes within the           #
# scientific community so long as proper attribution is given to the journal # 
# article from which it was obtained.                                        #
#                                                                            #
##############################################################################
data_global
_audit_creation_method     'form.cif (version 2.0)'
_journal_data_validation_number     ?
_journal_date_recd_electronic     2011-09-18
_journal_date_accepted     2011-10-25
_journal_name_full     'Acta Crystallographica, Section E'
_journal_year     2011
_journal_volume     67
_journal_issue     11
_journal_page_first     m1642
_journal_page_last     m1642
_journal_paper_category     QM
_journal_coeditor_code     BR2176
_publ_contact_author_name     'Prof.  Yin, Yanli'
_publ_contact_author_address
;
      College of Biological Engineering
      Henan University of Technology
      Zhengzhou, Henan 450001, People's Republic of China
;
_publ_contact_author_email     yinzihust@163.com
_publ_contact_author_fax     ?
_publ_contact_author_phone     ?
_publ_section_title
;\
Bis{2,4-dibromo-6-[(2-phenylethyl)iminomethyl]phenolato-\k^2^<i>N</i>,<i>O</i>}\
cobalt(II)
;
loop_
    _publ_author_name
    _publ_author_address
    'Yin, Yanli'
;    College of Biological Engineering,
     Henan University of Technology,
     Zhengzhou, Henan 450001
     People's Republic of China
;
    'Wang, Jinrong'
;    College of Biological Engineering,
     Henan University of Technology,
     Zhengzhou, Henan 450001
     People's Republic of China
;
    'Zhao, Yongliang'
;    College of Biological Engineering,
     Henan University of Technology,
     Zhengzhou, Henan 450001
     People's Republic of China
;
    'Huang, Liang'
;    College of Biological Engineering,
     Henan University of Technology,
     Zhengzhou, Henan 450001
     People's Republic of China
;
data_I
_audit_creation_method     SHELXL-97
_chemical_name_systematic
;
Bis{2,4-dibromo-6-[(2-phenylethyl)iminomethyl]phenolato-
\k^2^<i>N</i>,<i>O</i>}cobalt(II)
;
_chemical_name_common     ?
_chemical_formula_moiety     'C30 H24 Br4 Co N2 O2'
_chemical_formula_sum     'C30 H24 Br4 Co N2 O2'
_chemical_formula_iupac     '[Co (C15 H12 Br2 N O)2]'
_chemical_formula_weight     823.08
_chemical_melting_point     ?
_symmetry_cell_setting     monoclinic
_symmetry_space_group_name_H-M     'C 2/c'
_symmetry_space_group_name_Hall     '-C 2yc'
loop_
    _symmetry_equiv_pos_as_xyz
    'x, y, z'
    '-x, y, -z+1/2'
    'x+1/2, y+1/2, z'
    '-x+1/2, y+1/2, -z+1/2'
    '-x, -y, -z'
    'x, -y, z-1/2'
    '-x+1/2, -y+1/2, -z'
    'x+1/2, -y+1/2, z-1/2'
_cell_length_a     22.5087(16)
_cell_length_b     4.8717(4)
_cell_length_c     28.864(2)
_cell_angle_alpha     90.00
_cell_angle_beta     111.5050(10)
_cell_angle_gamma     90.00
_cell_volume     2944.8(4)
_cell_formula_units_Z     4
_cell_measurement_reflns_used     5864
_cell_measurement_theta_min     2.87
_cell_measurement_theta_max     28.10
_cell_measurement_temperature     291(2)
_exptl_crystal_description     block
_exptl_crystal_colour     red
_exptl_crystal_size_max     0.24
_exptl_crystal_size_mid     0.23
_exptl_crystal_size_min     0.22
_exptl_crystal_density_diffrn     1.857
_exptl_crystal_density_meas     ?
_exptl_crystal_density_method     'not measured'
_exptl_crystal_F_000     1604
_exptl_absorpt_coefficient_mu     6.041
_exptl_absorpt_correction_type     multi-scan
_exptl_absorpt_process_details     '(SADABS; Bruker, 2000)'
_exptl_absorpt_correction_T_min     0.3250
_exptl_absorpt_correction_T_max     0.3500
_exptl_special_details     ?
_diffrn_ambient_temperature     291(2)
_diffrn_radiation_type     MoK\a
_diffrn_radiation_wavelength     0.71073
_diffrn_radiation_source     'fine-focus sealed tube'
_diffrn_radiation_monochromator     graphite
_diffrn_measurement_device_type     'Bruker SMART APEX CCD'
_diffrn_measurement_method     '\f and \w scans'
_diffrn_detector_area_resol_mean     ?
_diffrn_reflns_number     14453
_diffrn_reflns_av_R_equivalents     0.0314
_diffrn_reflns_av_sigmaI/netI     0.0242
_diffrn_reflns_theta_min     1.94
_diffrn_reflns_theta_max     25.99
_diffrn_reflns_theta_full     25.99
_diffrn_measured_fraction_theta_max     0.998
_diffrn_measured_fraction_theta_full     0.998
_diffrn_reflns_limit_h_min     -27
_diffrn_reflns_limit_h_max     27
_diffrn_reflns_limit_k_min     -6
_diffrn_reflns_limit_k_max     6
_diffrn_reflns_limit_l_min     -35
_diffrn_reflns_limit_l_max     35
_diffrn_standards_number     0
_diffrn_standards_interval_count     .
_diffrn_standards_interval_time     .
_diffrn_standards_decay_%     .
_refine_special_details
;
 Refinement of F^2^ against ALL reflections.  The weighted R-factor wR and
 goodness of fit S are based on F^2^, conventional R-factors R are based
 on F, with F set to zero for negative F^2^. The threshold expression of
 F^2^ > 2sigma(F^2^) is used only for calculating R-factors(gt) etc. and is
 not relevant to the choice of reflections for refinement.  R-factors based
 on F^2^ are statistically about twice as large as those based on F, and R-
 factors based on ALL data will be even larger.
;
_reflns_number_total     2876
_reflns_number_gt     2478
_reflns_threshold_expression     I>2\s(I)
_refine_ls_structure_factor_coef     Fsqd
_refine_ls_matrix_type     full
_refine_ls_R_factor_all     0.0386
_refine_ls_R_factor_gt     0.0324
_refine_ls_wR_factor_gt     0.1044
_refine_ls_wR_factor_ref     0.1080
_refine_ls_goodness_of_fit_ref     1.013
_refine_ls_restrained_S_all     1.013
_refine_ls_number_reflns     2876
_refine_ls_number_parameters     177
_refine_ls_number_restraints     0
_refine_ls_hydrogen_treatment     constr
_refine_ls_weighting_scheme     calc
_refine_ls_weighting_details
         'calc w=1/[\s^2^(Fo^2^)+(0.0820P)^2^+0.8120P] where P=(Fo^2^+2Fc^2^)/3'
_atom_sites_solution_hydrogens     geom
_atom_sites_solution_primary     direct
_atom_sites_solution_secondary     difmap
_refine_ls_shift/su_max     0.000
_refine_ls_shift/su_mean     0.000
_refine_diff_density_max     0.791
_refine_diff_density_min     -0.778
_refine_ls_extinction_method     none
_refine_ls_extinction_coef     ?
loop_
    _atom_type_symbol
    _atom_type_description
    _atom_type_scat_dispersion_real
    _atom_type_scat_dispersion_imag
    _atom_type_scat_source
    'C' 'C' 0.0033 0.0016
                         'International Tables Vol C Tables 4.2.6.8 and 6.1.1.4'
    'H' 'H' 0.0000 0.0000
                         'International Tables Vol C Tables 4.2.6.8 and 6.1.1.4'
    'N' 'N' 0.0061 0.0033
                         'International Tables Vol C Tables 4.2.6.8 and 6.1.1.4'
    'O' 'O' 0.0106 0.0060
                         'International Tables Vol C Tables 4.2.6.8 and 6.1.1.4'
    'Co' 'Co' 0.3494 0.9721
                         'International Tables Vol C Tables 4.2.6.8 and 6.1.1.4'
    'Br' 'Br' -0.2901 2.4595
                         'International Tables Vol C Tables 4.2.6.8 and 6.1.1.4'
_computing_data_collection     'SMART (Bruker, 2000)'
_computing_cell_refinement     'SAINT-Plus (Bruker, 2000)'
_computing_data_reduction     'SAINT-Plus (Bruker, 2000)'
_computing_structure_solution     'SHELXL (Sheldrick, 2008)'
_computing_structure_refinement     'SHELXTL (Sheldrick, 2008)'
_computing_molecular_graphics     'SHELXTL (Sheldrick, 2008)'
_computing_publication_material     'SHELXTL (Sheldrick, 2008)'
loop_
    _atom_site_type_symbol
    _atom_site_label
    _atom_site_fract_x
    _atom_site_fract_y
    _atom_site_fract_z
    _atom_site_U_iso_or_equiv
    _atom_site_adp_type
    _atom_site_calc_flag
    _atom_site_refinement_flags
    _atom_site_occupancy
    _atom_site_symmetry_multiplicity
    _atom_site_disorder_assembly
    _atom_site_disorder_group
    C C1 0.12749(15) 0.3862(7) 0.22685(12) 0.0389(7) Uani d . 1 4 . .
    C C2 0.08497(15) 0.5880(6) 0.19768(11) 0.0367(7) Uani d . 1 4 . .
    C C3 0.09703(15) 0.6772(6) 0.15481(11) 0.0365(6) Uani d . 1 4 . .
    C C4 0.14508(15) 0.5753(6) 0.14172(12) 0.0409(7) Uani d . 1 4 . .
    H H4 0.1509 0.6379 0.1132 0.049 Uiso calc R 1 4 . .
    C C5 0.18509(15) 0.3773(7) 0.17151(12) 0.0430(7) Uani d . 1 4 . .
    C C6 0.17739(16) 0.2844(7) 0.21350(12) 0.0435(8) Uani d . 1 4 . .
    H H6 0.2052 0.1534 0.2333 0.052 Uiso calc R 1 4 . .
    C C7 0.12310(17) 0.2717(7) 0.27173(12) 0.0431(7) Uani d . 1 4 . .
    H H7 0.1561 0.1560 0.2903 0.052 Uiso calc R 1 4 . .
    C C8 0.08535(19) 0.1846(8) 0.33657(12) 0.0492(8) Uani d . 1 4 . .
    H H8A 0.1125 0.0239 0.3418 0.059 Uiso calc R 1 4 . .
    H H8B 0.0438 0.1257 0.3358 0.059 Uiso calc R 1 4 . .
    C C9 0.1142(2) 0.3836(9) 0.37889(14) 0.0656(11) Uani d . 1 4 . .
    H H9A 0.0876 0.5464 0.3729 0.079 Uiso calc R 1 4 . .
    H H9B 0.1560 0.4390 0.3799 0.079 Uiso calc R 1 4 . .
    C C10 0.12060(19) 0.2619(7) 0.42885(13) 0.0503(9) Uani d . 1 4 . .
    C C11 0.0790(2) 0.3341(10) 0.45192(14) 0.0613(10) Uani d . 1 4 . .
    H H11 0.0479 0.4661 0.4374 0.074 Uiso calc R 1 4 . .
    C C12 0.0828(3) 0.2136(10) 0.49615(16) 0.0701(12) Uani d . 1 4 . .
    H H12 0.0536 0.2616 0.5107 0.084 Uiso calc R 1 4 . .
    C C13 0.1281(3) 0.0287(10) 0.51828(15) 0.0702(12) Uani d . 1 4 . .
    H H13 0.1309 -0.0479 0.5485 0.084 Uiso calc R 1 4 . .
    C C14 0.1703(3) -0.0485(13) 0.49693(19) 0.0972(19) Uani d . 1 4 . .
    H H14 0.2012 -0.1803 0.5121 0.117 Uiso calc R 1 4 . .
    C C15 0.1668(2) 0.0710(11) 0.45224(17) 0.0773(14) Uani d . 1 4 . .
    H H15 0.1962 0.0209 0.4380 0.093 Uiso calc R 1 4 . .
    Br Br1 0.040636(17) 0.94006(7) 0.113456(12) 0.04757(15) Uani d . 1 4 . .
    Br Br2 0.250012(17) 0.22456(9) 0.151646(14) 0.05805(16) Uani d . 1 4 . .
    Co Co1 0.0000 0.52246(15) 0.2500 0.04521(19) Uani d S 1 2 . .
    N N1 0.07834(13) 0.3134(6) 0.28853(10) 0.0425(6) Uani d . 1 4 . .
    O O1 0.03706(12) 0.6888(5) 0.20677(9) 0.0468(6) Uani d . 1 4 . .
loop_
    _atom_site_aniso_label
    _atom_site_aniso_U_11
    _atom_site_aniso_U_22
    _atom_site_aniso_U_33
    _atom_site_aniso_U_12
    _atom_site_aniso_U_13
    _atom_site_aniso_U_23
    C1 0.0389(16) 0.0510(18) 0.0320(16) -0.0033(13) 0.0192(13) -0.0013(13)
    C2 0.0394(16) 0.0439(17) 0.0338(16) -0.0048(12) 0.0219(13) -0.0012(12)
    C3 0.0406(16) 0.0432(16) 0.0303(15) -0.0029(13) 0.0182(13) 0.0005(12)
    C4 0.0460(18) 0.0523(19) 0.0324(16) -0.0078(15) 0.0239(14) -0.0023(13)
    C5 0.0360(16) 0.0589(19) 0.0414(18) -0.0039(14) 0.0226(14) -0.0086(15)
    C6 0.0364(16) 0.059(2) 0.0370(17) 0.0031(14) 0.0155(14) 0.0028(14)
    C7 0.0444(18) 0.0548(19) 0.0336(16) 0.0020(14) 0.0184(14) 0.0063(14)
    C8 0.054(2) 0.064(2) 0.0345(17) -0.0061(17) 0.0213(15) 0.0100(15)
    C9 0.091(3) 0.069(2) 0.038(2) -0.021(2) 0.026(2) 0.0042(17)
    C10 0.062(2) 0.057(2) 0.0324(17) -0.0141(17) 0.0174(16) -0.0011(14)
    C11 0.067(2) 0.074(3) 0.040(2) 0.005(2) 0.0150(18) 0.0093(18)
    C12 0.089(3) 0.087(3) 0.044(2) 0.001(3) 0.035(2) -0.004(2)
    C13 0.095(3) 0.083(3) 0.036(2) 0.004(3) 0.027(2) 0.0095(19)
    C14 0.114(4) 0.133(5) 0.050(3) 0.052(4) 0.036(3) 0.032(3)
    C15 0.076(3) 0.116(4) 0.047(2) 0.022(3) 0.032(2) 0.013(2)
    Br1 0.0584(2) 0.0515(2) 0.0413(2) 0.00711(15) 0.02841(17) 0.00863(13)
    Br2 0.0447(2) 0.0830(3) 0.0575(3) 0.00539(17) 0.03169(19) -0.00833(18)
    Co1 0.0441(4) 0.0638(4) 0.0359(4) 0.000 0.0243(3) 0.000
    N1 0.0470(16) 0.0554(16) 0.0312(14) -0.0017(13) 0.0216(12) 0.0052(12)
    O1 0.0522(14) 0.0575(14) 0.0442(13) 0.0103(11) 0.0337(11) 0.0089(11)
_geom_special_details
;
 All esds (except the esd in the dihedral angle between two l.s. planes)
 are estimated using the full covariance matrix.  The cell esds are taken
 into account individually in the estimation of esds in distances, angles
 and torsion angles; correlations between esds in cell parameters are only
 used when they are defined by crystal symmetry.  An approximate (isotropic)
 treatment of cell esds is used for estimating esds involving l.s. planes.
;
loop_
    _geom_bond_atom_site_label_1
    _geom_bond_atom_site_label_2
    _geom_bond_site_symmetry_2
    _geom_bond_distance
    _geom_bond_publ_flag
    C1 C6 . 1.405(5) ?
    C1 C2 . 1.415(5) ?
    C1 C7 . 1.447(4) ?
    C2 O1 . 1.296(4) ?
    C2 C3 . 1.428(4) ?
    C3 C4 . 1.363(4) ?
    C3 Br1 . 1.888(3) ?
    C4 C5 . 1.383(5) ?
    C4 H4 . 0.9300 ?
    C5 C6 . 1.363(5) ?
    C5 Br2 . 1.906(3) ?
    C6 H6 . 0.9300 ?
    C7 N1 . 1.284(4) ?
    C7 H7 . 0.9300 ?
    C8 N1 . 1.477(4) ?
    C8 C9 . 1.507(5) ?
    C8 H8A . 0.9700 ?
    C8 H8B . 0.9700 ?
    C9 C10 . 1.516(5) ?
    C9 H9A . 0.9700 ?
    C9 H9B . 0.9700 ?
    C10 C15 . 1.374(6) ?
    C10 C11 . 1.378(6) ?
    C11 C12 . 1.379(6) ?
    C11 H11 . 0.9300 ?
    C12 C13 . 1.335(7) ?
    C12 H12 . 0.9300 ?
    C13 C14 . 1.360(7) ?
    C13 H13 . 0.9300 ?
    C14 C15 . 1.391(7) ?
    C14 H14 . 0.9300 ?
    C15 H15 . 0.9300 ?
    Co1 O1 . 1.916(2) yes
    Co1 O1 2 1.916(2) ?
    Co1 N1 . 1.986(3) yes
    Co1 N1 2 1.986(3) ?
loop_
    _geom_angle_atom_site_label_1
    _geom_angle_atom_site_label_2
    _geom_angle_atom_site_label_3
    _geom_angle_site_symmetry_1
    _geom_angle_site_symmetry_3
    _geom_angle
    _geom_angle_publ_flag
    C6 C1 C2 . . 121.1(3) ?
    C6 C1 C7 . . 115.7(3) ?
    C2 C1 C7 . . 123.2(3) ?
    O1 C2 C1 . . 125.0(3) ?
    O1 C2 C3 . . 119.8(3) ?
    C1 C2 C3 . . 115.2(3) ?
    C4 C3 C2 . . 123.5(3) ?
    C4 C3 Br1 . . 119.3(2) ?
    C2 C3 Br1 . . 117.2(2) ?
    C3 C4 C5 . . 118.9(3) ?
    C3 C4 H4 . . 120.5 ?
    C5 C4 H4 . . 120.5 ?
    C6 C5 C4 . . 121.2(3) ?
    C6 C5 Br2 . . 120.0(3) ?
    C4 C5 Br2 . . 118.8(2) ?
    C5 C6 C1 . . 120.1(3) ?
    C5 C6 H6 . . 119.9 ?
    C1 C6 H6 . . 119.9 ?
    N1 C7 C1 . . 126.7(3) ?
    N1 C7 H7 . . 116.7 ?
    C1 C7 H7 . . 116.7 ?
    N1 C8 C9 . . 110.7(3) ?
    N1 C8 H8A . . 109.5 ?
    C9 C8 H8A . . 109.5 ?
    N1 C8 H8B . . 109.5 ?
    C9 C8 H8B . . 109.5 ?
    H8A C8 H8B . . 108.1 ?
    C8 C9 C10 . . 112.5(3) ?
    C8 C9 H9A . . 109.1 ?
    C10 C9 H9A . . 109.1 ?
    C8 C9 H9B . . 109.1 ?
    C10 C9 H9B . . 109.1 ?
    H9A C9 H9B . . 107.8 ?
    C15 C10 C11 . . 117.4(3) ?
    C15 C10 C9 . . 121.6(4) ?
    C11 C10 C9 . . 121.0(4) ?
    C10 C11 C12 . . 121.1(4) ?
    C10 C11 H11 . . 119.5 ?
    C12 C11 H11 . . 119.5 ?
    C13 C12 C11 . . 120.5(4) ?
    C13 C12 H12 . . 119.8 ?
    C11 C12 H12 . . 119.8 ?
    C12 C13 C14 . . 120.5(4) ?
    C12 C13 H13 . . 119.8 ?
    C14 C13 H13 . . 119.8 ?
    C13 C14 C15 . . 119.5(5) ?
    C13 C14 H14 . . 120.2 ?
    C15 C14 H14 . . 120.2 ?
    C10 C15 C14 . . 121.0(5) ?
    C10 C15 H15 . . 119.5 ?
    C14 C15 H15 . . 119.5 ?
    O1 Co1 O1 . 2 129.98(15) ?
    O1 Co1 N1 . . 94.15(10) ?
    O1 Co1 N1 2 . 111.18(11) ?
    O1 Co1 N1 . 2 111.18(11) ?
    O1 Co1 N1 2 2 94.14(10) ?
    N1 Co1 N1 . 2 118.31(17) ?
    C7 N1 C8 . . 117.3(3) ?
    C7 N1 Co1 . . 121.9(2) ?
    C8 N1 Co1 . . 120.7(2) ?
    C2 O1 Co1 . . 124.4(2) ?
loop_
    _geom_hbond_atom_site_label_D
    _geom_hbond_atom_site_label_H
    _geom_hbond_atom_site_label_A
    _geom_hbond_site_symmetry_A
    _geom_hbond_distance_DH
    _geom_hbond_distance_HA
    _geom_hbond_distance_DA
    _geom_hbond_angle_DHA
    C7 H7 Br2 4_545 0.93 3.01 3.940(3) 172.5
    C8 H8B Br1 2_545 0.97 2.93 3.814(3) 151.0
    C9 H9B Br2 4_555 0.97 2.94 3.854(3) 157.4
