# Supplementary material for: Bis{2,4-dibromo-6-[(2-phenyl­eth­yl)imino­meth­yl]phenolato-κ2 N,O}cobalt(II)
Source: Acta Crystallogr Sect E Struct Rep Online. 2011 Oct 29;67(Pt 11):m1642. doi: 10.1107/S160053681104459X (PMC3247558; doi:10.1107/S160053681104459X)
Supplement: Supplementary file 2 [file e-67-m1642-Isup2.hkl]

# 
# h,k,l, Fc-squared, Fo-squared, sigma(Fo-squared) and status flag 
# 
data_I
_shelx_title ' 100325gm in C2/c' 
_shelx_refln_list_code          4 
_shelx_F_calc_maximum      531.44 
_exptl_crystal_F_000      1604.00 
_reflns_d_resolution_high  0.8110 
 
loop_ 
 _symmetry_equiv_pos_as_xyz 
 'x, y, z' 
 '-x, y, -z+1/2' 
 'x+1/2, y+1/2, z' 
 '-x+1/2, y+1/2, -z+1/2' 
 '-x, -y, -z' 
 'x, -y, z-1/2' 
 '-x+1/2, -y+1/2, -z' 
 'x+1/2, -y+1/2, z-1/2' 
 
_cell_length_a    22.5087 
_cell_length_b     4.8717 
_cell_length_c    28.8640 
_cell_angle_alpha  90.000 
_cell_angle_beta  111.505 
_cell_angle_gamma  90.000 
 
_shelx_F_squared_multiplier     1.000 
 
loop_ 
 _refln_index_h 
 _refln_index_k 
 _refln_index_l 
 _refln_F_squared_calc 
 _refln_F_squared_meas 
 _refln_F_squared_sigma 
 _refln_observed_status 
   2   0   0    22007.02    20707.18    566.91 o 
   4   0   0     8689.55     8631.91    195.01 o 
   6   0   0    33263.86    39866.32    767.69 o 
   8   0   0    23499.49    22590.01    505.62 o 
  10   0   0    42943.77    46633.38    901.14 o 
  12   0   0     8705.49     8924.00    181.86 o 
  14   0   0    38084.27    39866.00    893.08 o 
  16   0   0     8382.05     7926.51    249.91 o 
  18   0   0     8526.17     8637.67    214.53 o 
  20   0   0     5916.73     5270.34    187.76 o 
  22   0   0      285.82      271.37     65.18 o 
  24   0   0    10702.79     9875.29    323.70 o 
   1   1   0     1032.34     1312.82     22.48 o 
   3   1   0     2842.69     3729.73     59.90 o 
   5   1   0     2372.31     3693.42     59.02 o 
   7   1   0     7814.26     7433.25    123.97 o 
   9   1   0    32174.22    33669.48    493.15 o 
  11   1   0    33338.99    33838.34    496.84 o 
  13   1   0    20063.62    19475.95    291.30 o 
  15   1   0    12539.39    12337.29    207.34 o 
  17   1   0     1487.20     1352.67     47.41 o 
  19   1   0        8.73        0.00     33.52 o 
  21   1   0        5.87        5.15     31.70 o 
  23   1   0       60.32       69.59     46.78 o 
  25   1   0      156.08      124.17     50.76 o 
   0   2   0     1885.20     2762.78     61.52 o 
   2   2   0    74662.94    73200.58    996.22 o 
   4   2   0      121.27      186.08     14.68 o 
   6   2   0    66386.37    66808.59    977.21 o 
   8   2   0    10320.82    10761.47    165.38 o 
  10   2   0     3226.56     2517.12     54.13 o 
  12   2   0    17157.17    17385.79    286.44 o 
  14   2   0     5088.31     4794.21     93.08 o 
  16   2   0     5155.60     5024.11     98.82 o 
  18   2   0     6974.92     6885.86    129.79 o 
  20   2   0        9.03        0.00     32.69 o 
  22   2   0     4336.05     4174.32    106.25 o 
  24   2   0       92.18        0.00     40.50 o 
   1   3   0     6195.72     7091.06    104.63 o 
   3   3   0      779.00      914.25     25.25 o 
   5   3   0     2191.20     2131.03     48.00 o 
   7   3   0     1988.57     1704.71     39.72 o 
   9   3   0     4075.37     3759.33     76.16 o 
  11   3   0     2908.28     2771.94     63.26 o 
  13   3   0     5605.08     5033.23    103.08 o 
  15   3   0     1038.45     1105.49     51.90 o 
  17   3   0      212.72      251.95     33.61 o 
  19   3   0      229.94      311.87     42.07 o 
  21   3   0       33.44        4.75     39.66 o 
   0   4   0     3738.74     3504.70     89.28 o 
   2   4   0      352.59      303.25     24.15 o 
   4   4   0     4065.01     3886.21     72.35 o 
   6   4   0      485.93      439.23     25.22 o 
   8   4   0     2619.53     2440.78     60.89 o 
  10   4   0      835.02      848.12     38.00 o 
  12   4   0     1099.15     1048.15     49.55 o 
  14   4   0      252.52      255.75     65.44 o 
  16   4   0     1459.82     1471.27     61.17 o 
  18   4   0       14.54        7.02     37.91 o 
   1   5   0      618.84      601.26     41.84 o 
   3   5   0      927.66      885.57     46.90 o 
   5   5   0      428.90      431.39     40.57 o 
   7   5   0       51.91       80.77     32.20 o 
   9   5   0        6.19        0.00     33.59 o 
  11   5   0        0.54        1.38     35.72 o 
  13   5   0       76.96       92.15     40.71 o 
   0   6   0      425.58      308.33     81.94 o 
 -25   1   1      520.50      540.05     60.69 o 
 -23   1   1      175.99      141.59     46.59 o 
 -21   1   1     6118.13     5535.21    140.61 o 
 -19   1   1       96.90       68.26     28.97 o 
 -17   1   1      873.53      797.55     44.73 o 
 -15   1   1    11596.46    11046.10    223.83 o 
 -13   1   1     2495.21     2391.03     52.26 o 
 -11   1   1    23614.63    25072.18    369.97 o 
  -9   1   1     3000.19     2971.13     51.12 o 
  -7   1   1     8285.21     8546.72    141.23 o 
  -5   1   1    11294.19    12103.66    195.16 o 
  -3   1   1    28302.97    30009.03    439.28 o 
  -1   1   1      269.93      334.69     14.88 o 
   1   1   1      725.29      482.91     11.65 o 
   3   1   1   282433.28   290650.88   4886.36 o 
   5   1   1     1158.58     1188.52     24.11 o 
   7   1   1     9524.54     9842.64    161.73 o 
   9   1   1    10083.80    10789.62    163.48 o 
  11   1   1     1405.48     1316.36     31.10 o 
  13   1   1     6610.46     6056.17    115.50 o 
  15   1   1      238.42      321.68     23.37 o 
  17   1   1     8887.83     8360.16    186.60 o 
  19   1   1     2057.42     1890.00     61.12 o 
  21   1   1      508.33      458.44     46.54 o 
  23   1   1      136.97      158.20     49.68 o 
  25   1   1      163.53      160.89     54.63 o 
 -24   2   1        8.10        8.04     40.35 o 
 -22   2   1      887.87      892.12     52.08 o 
 -20   2   1      106.52       87.02     34.49 o 
 -18   2   1     1205.31     1162.59     41.94 o 
 -16   2   1      584.62      551.74     35.09 o 
 -14   2   1        1.05        3.36     19.32 o 
 -12   2   1    12941.56    12508.53    210.06 o 
 -10   2   1     1736.10     1516.47     38.97 o 
  -8   2   1    22031.76    22076.23    328.83 o 
  -6   2   1     3070.37     3228.20     55.76 o 
  -4   2   1     7116.04     6544.13     94.78 o 
  -2   2   1     2100.59     2294.60     37.65 o 
   0   2   1      238.52      381.66     11.79 o 
   2   2   1     4100.93     3712.55     56.69 o 
   4   2   1       40.82       40.27     14.98 o 
   6   2   1    18747.77    20007.33    298.45 o 
   8   2   1       88.91      113.47     14.83 o 
  10   2   1      128.98      146.11     17.03 o 
  12   2   1     5643.96     5487.74    101.89 o 
  14   2   1     2429.27     2391.29     57.27 o 
  16   2   1     1135.69      996.33     38.20 o 
  18   2   1       85.06       97.50     27.00 o 
  20   2   1     2275.56     2209.12     73.03 o 
  22   2   1        2.41        0.00     38.91 o 
  24   2   1        0.06       38.68     42.85 o 
 -21   3   1       64.94       16.53     38.68 o 
 -19   3   1     2652.15     2734.78     92.50 o 
 -17   3   1        7.75       15.23     28.53 o 
 -15   3   1     1089.47     1156.27     42.30 o 
 -13   3   1     1606.80     1443.93     59.92 o 
 -11   3   1        7.16       14.30     21.14 o 
  -9   3   1    15392.80    15073.09    250.32 o 
  -7   3   1      897.99      886.10     41.78 o 
  -5   3   1     9437.50     9381.88    159.62 o 
  -3   3   1     3440.51     3188.90     52.90 o 
  -1   3   1      914.43     1087.12     26.19 o 
   1   3   1    31826.70    32220.40    443.90 o 
   3   3   1     3188.28     2866.32     48.83 o 
   5   3   1    15939.78    15316.03    233.25 o 
   7   3   1     1104.55     1072.45     31.35 o 
   9   3   1     5272.06     4826.91     92.53 o 
  11   3   1     1632.83     1332.17     59.22 o 
  13   3   1      134.03      134.23     26.12 o 
  15   3   1     3041.79     2949.96    138.52 o 
  17   3   1      455.42      471.20     34.35 o 
  19   3   1     1767.07     1576.77     86.61 o 
  21   3   1       97.55      143.26     40.85 o 
 -18   4   1        5.68        0.00     41.46 o 
 -16   4   1      161.77      156.12     38.86 o 
 -14   4   1     2171.63     2008.70     76.64 o 
 -12   4   1     1689.16     1546.17     64.73 o 
 -10   4   1     8736.79     8442.41    152.90 o 
  -8   4   1     2073.76     2063.50     55.04 o 
  -6   4   1     8668.64     8600.26    139.86 o 
  -4   4   1        8.90       10.39     18.42 o 
  -2   4   1      307.85      316.91     22.16 o 
   0   4   1     3756.37     3505.61     69.96 o 
   2   4   1     2516.01     2284.69     49.36 o 
   4   4   1    11158.44    11201.07    191.64 o 
   6   4   1      407.15      350.85     26.04 o 
   8   4   1     1275.81     1107.93     51.66 o 
  10   4   1      815.81      872.62     50.14 o 
  12   4   1      799.35      763.58     43.21 o 
  14   4   1     5207.55     5227.67    140.57 o 
  16   4   1     1521.18     1531.94     62.01 o 
  18   4   1     1064.13     1108.82     57.25 o 
 -13   5   1      126.69      108.85     40.73 o 
 -11   5   1      909.79      783.22     51.13 o 
  -9   5   1      832.96      773.22    120.90 o 
  -7   5   1     1769.72     1764.60     67.22 o 
  -5   5   1        2.22        6.03     31.87 o 
  -3   5   1       48.69        0.00     31.68 o 
  -1   5   1     1392.04     1464.63    101.67 o 
   1   5   1     1674.39     1776.96     64.63 o 
   3   5   1     3571.34     3623.32    104.78 o 
   5   5   1      889.46     1122.50     82.24 o 
   7   5   1     1155.56     1254.80     52.77 o 
   9   5   1       22.63       26.08     34.13 o 
  11   5   1        5.18        0.00     35.91 o 
  13   5   1      406.83      329.77     44.74 o 
   0   6   1        2.22        0.00     43.98 o 
 -26   0   2       10.54        0.00     83.76 o 
 -24   0   2      702.76      977.08     89.37 o 
 -22   0   2      618.84      718.73     79.06 o 
 -20   0   2    11855.76    11735.43    630.02 o 
 -18   0   2     4704.03     4383.09    182.89 o 
 -16   0   2    26031.34    26468.66    600.61 o 
 -14   0   2     2483.70     2127.96     77.53 o 
 -12   0   2     7700.53     6759.56    139.45 o 
 -10   0   2     2783.53     3243.28     71.00 o 
  -8   0   2     7355.71     9038.26    179.15 o 
  -6   0   2    82710.02   101046.06   2226.99 o 
  -4   0   2     1562.83     1000.68     22.84 o 
   2   0   2    19454.01    19891.40    387.37 o 
   4   0   2    80719.37    82776.38   1590.34 o 
   6   0   2    53014.21    54445.83   1047.95 o 
   8   0   2   120361.05   123494.03   2371.07 o 
  10   0   2    16288.51    15665.25    309.34 o 
  12   0   2    13113.58    12404.22    249.13 o 
  14   0   2     1473.54     1277.09     52.50 o 
  16   0   2       91.53      115.10     50.31 o 
  18   0   2     7894.77     7661.43    246.24 o 
  20   0   2     1204.84     1183.77     84.03 o 
  22   0   2       28.92        0.00     69.19 o 
  24   0   2     1168.40     1014.13    162.97 o 
 -25   1   2      671.39      741.95     62.02 o 
 -23   1   2       24.13       58.01     44.82 o 
 -21   1   2       14.46       48.97     32.11 o 
 -19   1   2     1690.08     1560.38     66.94 o 
 -17   1   2      499.10      542.19     58.74 o 
 -15   1   2     2901.47     3042.17     74.92 o 
 -13   1   2       88.19       45.91     12.59 o 
 -11   1   2     6611.82     6461.13    102.16 o 
  -9   1   2    32064.29    32072.31    469.65 o 
  -7   1   2    44374.66    44227.37    698.46 o 
  -5   1   2   114401.41   117039.36   1702.63 o 
  -3   1   2     9682.51     9125.84    126.70 o 
  -1   1   2    76268.75    75770.20   1030.03 o 
   1   1   2    48677.10    47918.11    651.90 o 
   3   1   2    11308.14    14190.30    210.45 o 
   5   1   2    25357.35    28917.97    425.07 o 
   7   1   2       86.29      163.20     16.26 o 
   9   1   2     9408.20    10808.56    152.92 o 
  11   1   2      183.35      126.35     14.65 o 
  13   1   2     1319.76     1284.22     41.82 o 
  15   1   2     9780.88     9086.95    172.12 o 
  17   1   2     5429.47     5318.17    113.66 o 
  19   1   2     2827.96     2526.16     87.70 o 
  21   1   2     1048.60     1120.92     52.05 o 
  23   1   2     2431.06     2533.16     95.30 o 
 -24   2   2        0.85        0.00     39.65 o 
 -22   2   2     1474.31     1533.58     61.56 o 
 -20   2   2     1792.24     1827.11     64.75 o 
 -18   2   2     5025.89     4694.92    114.75 o 
 -16   2   2      975.78      971.42     36.67 o 
 -14   2   2    15565.10    14864.18    248.42 o 
 -12   2   2     1948.29     1602.70     43.26 o 
 -10   2   2     3181.30     2928.77     59.85 o 
  -8   2   2     1884.02     1941.32     68.94 o 
  -6   2   2      291.07      459.40     16.52 o 
  -4   2   2     9795.67    10242.13    144.66 o 
  -2   2   2      222.90       84.85     15.06 o 
   0   2   2     7297.88     8518.18    120.68 o 
   2   2   2    39705.96    39350.86    537.68 o 
   4   2   2    19897.30    19487.92    270.17 o 
   6   2   2    18282.01    17407.43    260.88 o 
   8   2   2     8499.09     7311.00    116.17 o 
  10   2   2    20613.09    20026.40    326.57 o 
  12   2   2       40.33        2.38     18.83 o 
  14   2   2     2428.39     2399.42     64.49 o 
  16   2   2      376.28      409.74     29.54 o 
  18   2   2       56.73       80.38     27.70 o 
  20   2   2      347.45      383.28     44.03 o 
  22   2   2        5.23       35.71     38.59 o 
 -21   3   2      200.19      198.13     41.53 o 
 -19   3   2      199.05      222.86     33.81 o 
 -17   3   2      743.23      650.23     36.35 o 
 -15   3   2      427.57      427.30     31.03 o 
 -13   3   2       54.92       44.37     22.24 o 
 -11   3   2     4304.88     4077.77     92.01 o 
  -9   3   2      422.42      350.85     33.38 o 
  -7   3   2    17914.85    17239.21    261.61 o 
  -5   3   2     2864.29     2494.56     52.23 o 
  -3   3   2    15506.52    14985.41    211.02 o 
  -1   3   2       14.72        4.49     11.82 o 
   1   3   2     1228.25     1041.97     32.03 o 
   3   3   2     2889.07     2816.54     51.87 o 
   5   3   2      537.65      499.36     28.11 o 
   7   3   2     2460.08     2323.16     48.34 o 
   9   3   2     1971.79     1877.81     75.26 o 
  11   3   2      358.68      344.66     30.95 o 
  13   3   2     2650.94     2445.78     68.72 o 
  15   3   2      327.32      335.57     30.62 o 
  17   3   2     3038.01     3050.13     95.61 o 
  19   3   2      779.84      789.23     45.08 o 
  21   3   2     1111.04     1238.87     70.95 o 
 -18   4   2      259.07      253.42     42.01 o 
 -16   4   2      462.01      486.28     39.27 o 
 -14   4   2       44.86       35.93     37.82 o 
 -12   4   2     1105.35     1006.37     44.27 o 
 -10   4   2       75.21      132.78     26.91 o 
  -8   4   2      476.11      533.66     30.97 o 
  -6   4   2       13.18       48.72     26.72 o 
  -4   4   2     1158.85     1168.08     34.67 o 
  -2   4   2      203.48      234.20     20.57 o 
   0   4   2      374.03      372.30     24.10 o 
   2   4   2        0.10        0.00     17.17 o 
   4   4   2     2844.20     2914.48    100.47 o 
   6   4   2      313.12      270.03     28.95 o 
   8   4   2      712.41      709.13     38.45 o 
  10   4   2       24.82       23.36     29.59 o 
  12   4   2      353.69      441.37     39.28 o 
  14   4   2       23.59        0.00     34.42 o 
  16   4   2       26.05       30.48     36.60 o 
  18   4   2        0.87       30.00     41.37 o 
 -13   5   2       64.63       96.06     58.05 o 
 -11   5   2      258.84      240.00     49.91 o 
  -9   5   2       89.36       88.34     38.52 o 
  -7   5   2      413.64      466.48     56.77 o 
  -5   5   2       83.38      109.51     41.26 o 
  -3   5   2      256.82      200.04     39.31 o 
  -1   5   2      779.81      881.32     41.94 o 
   1   5   2       34.09        9.17     29.00 o 
   3   5   2     1316.51     1566.73     49.89 o 
   5   5   2      132.35      143.83     33.35 o 
   7   5   2     1065.09     1198.82     51.87 o 
   9   5   2        3.99       28.59     48.22 o 
  11   5   2      944.73     1045.10     53.89 o 
  13   5   2        3.57        0.00     38.76 o 
 -25   1   3     1225.99     1150.90     69.42 o 
 -23   1   3     2496.40     2392.05     75.98 o 
 -21   1   3     4274.78     4332.19    101.89 o 
 -19   1   3      810.31      754.87     39.39 o 
 -17   1   3    16375.17    16381.43    271.72 o 
 -15   1   3    12067.98    12056.70    202.29 o 
 -13   1   3    24512.14    25411.97    376.18 o 
 -11   1   3    16204.74    16884.95    251.56 o 
  -9   1   3    26636.33    28053.31    411.50 o 
  -7   1   3    31530.22    34310.29    500.61 o 
  -5   1   3    11257.11    11495.33    171.45 o 
  -3   1   3   104967.43   115718.07   1572.10 o 
  -1   1   3    21501.18    23636.44    322.68 o 
   1   1   3    52441.63    56304.64    765.08 o 
   3   1   3   117718.98   125469.68   1702.76 o 
   5   1   3    15725.90    15972.39    221.51 o 
   7   1   3    26146.45    26496.40    364.30 o 
   9   1   3     3997.87     3726.06     58.42 o 
  11   1   3    28734.69    29083.34    429.47 o 
  13   1   3     4882.29     4460.63     84.58 o 
  15   1   3    12068.18    11616.17    197.46 o 
  17   1   3     7686.08     7369.20    148.11 o 
  19   1   3     1545.61     1566.47     57.21 o 
  21   1   3     2685.64     2478.54     75.24 o 
  23   1   3      314.81      328.79     55.36 o 
 -24   2   3      372.82      355.19     55.00 o 
 -22   2   3       40.19       37.77     37.62 o 
 -20   2   3       17.70        0.00     32.08 o 
 -18   2   3       24.59        0.00     31.92 o 
 -16   2   3     3984.14     3742.48     78.82 o 
 -14   2   3     5545.70     5595.67    121.19 o 
 -12   2   3     2149.33     2022.55     49.92 o 
 -10   2   3      645.03      611.97     21.25 o 
  -8   2   3      506.51      488.07     36.65 o 
  -6   2   3     7578.65     7258.09    113.17 o 
  -4   2   3     8342.08     8320.21    118.85 o 
  -2   2   3    21684.99    21934.38    302.34 o 
   0   2   3    10793.45    10626.45    149.26 o 
   2   2   3    24139.22    25025.34    344.14 o 
   4   2   3     6312.48     6915.90    107.93 o 
   6   2   3     3934.33     3860.63     71.57 o 
   8   2   3     7028.06     7369.27    127.55 o 
  10   2   3      753.83      769.90     31.25 o 
  12   2   3     4476.56     4141.10     82.18 o 
  14   2   3       73.70      138.01     23.18 o 
  16   2   3      213.35      209.66     27.04 o 
  18   2   3       72.51       74.94     32.63 o 
  20   2   3      421.85      406.61     49.29 o 
  22   2   3      530.52      483.71     47.55 o 
 -23   3   3      281.17      287.77     46.63 o 
 -21   3   3      842.28      834.03     57.70 o 
 -19   3   3     3624.01     3212.15     79.07 o 
 -17   3   3      148.46      135.20     29.06 o 
 -15   3   3     8265.10     7668.98    157.45 o 
 -13   3   3      393.74      363.64     38.36 o 
 -11   3   3    25905.86    25708.49    417.70 o 
  -9   3   3     2241.92     1888.73     84.49 o 
  -7   3   3     2276.04     2084.34     44.53 o 
  -5   3   3    19271.18    19330.26    270.46 o 
  -3   3   3      640.52      716.73     20.60 o 
  -1   3   3    31826.76    32712.81    450.64 o 
   1   3   3     1123.81      962.94     24.81 o 
   3   3   3     7207.57     6480.02    104.28 o 
   5   3   3    11563.24    10931.78    170.28 o 
   7   3   3      180.37      209.22     20.27 o 
   9   3   3    20080.15    20711.64    415.25 o 
  11   3   3     1225.63     1108.65     38.06 o 
  13   3   3    11760.78    11110.45    194.13 o 
  15   3   3      107.79       93.53     31.80 o 
  17   3   3     1059.32     1067.05     57.70 o 
  19   3   3     1679.71     1696.21     92.55 o 
  21   3   3       26.35        2.19     48.37 o 
 -20   4   3        1.62        0.00     40.36 o 
 -18   4   3      353.44      367.31     39.60 o 
 -16   4   3     1006.53      838.16     44.18 o 
 -14   4   3     1623.34     1648.44     75.62 o 
 -12   4   3      197.97      202.85     29.07 o 
 -10   4   3        8.17        3.57     24.89 o 
  -8   4   3      313.73      395.93     28.98 o 
  -6   4   3     2363.12     2211.02     54.74 o 
  -4   4   3     9172.73     9099.94    145.58 o 
  -2   4   3     6653.47     6415.63    106.83 o 
   0   4   3     8251.26     7981.84    119.88 o 
   2   4   3     1856.15     1704.25     46.07 o 
   4   4   3        3.49        0.00     20.83 o 
   6   4   3     2223.97     2030.77     91.21 o 
   8   4   3     1414.96     1456.28     59.90 o 
  10   4   3     2367.69     2232.27     68.25 o 
  12   4   3      533.72      441.49     39.10 o 
  14   4   3      303.23      277.55     41.20 o 
  16   4   3      311.28      339.01     43.95 o 
  18   4   3      107.46       96.45     43.80 o 
 -15   5   3      407.95      383.11     55.30 o 
 -13   5   3     2317.43     2496.83    177.64 o 
 -11   5   3      375.90      470.31     46.79 o 
  -9   5   3      834.07      815.61     69.12 o 
  -7   5   3      707.89      637.31     56.90 o 
  -5   5   3       57.67      125.81     36.06 o 
  -3   5   3     2274.89     2032.90     61.50 o 
  -1   5   3      345.04      435.71     41.22 o 
   1   5   3     1492.70     1441.99     58.54 o 
   3   5   3       70.25       87.23     30.79 o 
   5   5   3        1.56        0.00     32.04 o 
   7   5   3     2606.00     2699.75    113.74 o 
   9   5   3      785.59      904.89     50.32 o 
  11   5   3     1813.65     1878.20     71.14 o 
  13   5   3       87.14       90.55     40.80 o 
 -26   0   4      904.26     1006.73     98.16 o 
 -24   0   4     1872.56     1695.41    106.92 o 
 -22   0   4     1217.27     1084.11     83.12 o 
 -20   0   4     8567.33     8778.35    351.28 o 
 -18   0   4     8779.91     8697.91    213.89 o 
 -16   0   4     1050.00      996.49    101.18 o 
 -14   0   4    62598.14    61694.23   1191.41 o 
 -12   0   4      653.64      384.21     36.79 o 
 -10   0   4   145382.80   154787.09   2970.71 o 
  -8   0   4     1309.60     2191.01     49.26 o 
  -6   0   4    91462.33   103092.59   1976.97 o 
  -4   0   4    20821.30    26661.48    589.81 o 
  -2   0   4     2360.28     4065.35    115.76 o 
   0   0   4    39679.45    44530.95   1220.73 o 
   2   0   4    50366.88    52465.82   1011.52 o 
   4   0   4    95440.41   108535.57   2085.18 o 
   6   0   4    46942.83    47105.33    909.44 o 
   8   0   4      898.70     1223.82     36.28 o 
  10   0   4    51005.49    53457.14   1033.62 o 
  12   0   4     7914.54     8157.92    170.02 o 
  14   0   4    43883.21    41784.50   2814.72 o 
  16   0   4      557.74      562.54     69.27 o 
  18   0   4     9464.50     9444.09    297.50 o 
  20   0   4     4379.97     4068.01    190.43 o 
  22   0   4      606.66      756.17     78.76 o 
  24   0   4      143.35       77.61     71.66 o 
 -25   1   4     2582.57     2785.59    100.19 o 
 -23   1   4     2342.32     2499.92     77.23 o 
 -21   1   4     6373.18     6018.38    129.64 o 
 -19   1   4     2311.25     2089.37     66.36 o 
 -17   1   4      976.82      900.45     33.76 o 
 -15   1   4      308.89      368.88     25.74 o 
 -13   1   4     1800.61     2077.96     41.52 o 
 -11   1   4    14453.19    16380.04    244.47 o 
  -9   1   4     1018.88     1239.91     26.80 o 
  -7   1   4     3748.55     4810.60     95.61 o 
  -5   1   4     8198.11     7209.43    109.52 o 
  -3   1   4    34896.35    36039.40    491.32 o 
  -1   1   4    32387.48    31187.31    456.00 o 
   1   1   4    87266.42    90369.60   1227.96 o 
   3   1   4   211171.78   212965.30   3561.25 o 
   5   1   4    23663.39    21755.88    300.09 o 
   7   1   4     1154.18      743.17     19.40 o 
   9   1   4      157.41      257.79     14.85 o 
  11   1   4      386.28      427.62     19.01 o 
  13   1   4     2985.06     3033.07     73.44 o 
  15   1   4      416.26      359.48     26.38 o 
  17   1   4       31.95       42.92     27.84 o 
  19   1   4        2.58        0.00     30.66 o 
  21   1   4       72.93       70.69     36.72 o 
  23   1   4     1774.53     1701.13     79.42 o 
 -24   2   4      512.72      599.98     50.73 o 
 -22   2   4     2168.85     1914.76     68.04 o 
 -20   2   4     1812.18     1850.85     65.36 o 
 -18   2   4     1183.58     1113.98     58.99 o 
 -16   2   4     7781.04     7469.46    135.27 o 
 -14   2   4       87.94      114.90     20.47 o 
 -12   2   4    51004.53    49811.74    792.56 o 
 -10   2   4     6847.09     5999.60    139.07 o 
  -8   2   4    71530.55    71225.06   1041.64 o 
  -6   2   4       79.70      114.94      9.96 o 
  -4   2   4    21887.58    20383.98    281.96 o 
  -2   2   4    25237.19    26953.25    370.15 o 
   0   2   4      406.54      313.00     12.21 o 
   2   2   4    39521.10    43451.63    593.77 o 
   4   2   4     6359.62     5610.73     83.36 o 
   6   2   4     4653.24     4458.35     74.38 o 
   8   2   4    22301.98    21894.92    328.05 o 
  10   2   4       37.92        8.25     19.11 o 
  12   2   4    20578.15    20577.59    337.85 o 
  14   2   4     1292.95     1273.24     45.53 o 
  16   2   4    11815.01    11221.35    196.05 o 
  18   2   4       37.15       25.54     31.94 o 
  20   2   4     1624.87     1734.10     68.86 o 
  22   2   4      534.91      485.32     50.93 o 
 -23   3   4      812.67      903.07     58.05 o 
 -21   3   4      101.50      120.38     34.99 o 
 -19   3   4     2208.46     2066.28     62.54 o 
 -17   3   4       10.91        0.00     26.58 o 
 -15   3   4      499.94      483.83     31.62 o 
 -13   3   4      121.83      107.58     23.64 o 
 -11   3   4     1194.53     1203.04     55.62 o 
  -9   3   4      948.26      933.07     37.73 o 
  -7   3   4     2645.45     2358.67     76.79 o 
  -5   3   4      249.43      179.40     14.49 o 
  -3   3   4    14694.97    15218.08    214.46 o 
  -1   3   4     3633.02     3251.31     57.30 o 
   1   3   4     5467.63     4728.38     73.38 o 
   3   3   4     1122.01      912.14     29.48 o 
   5   3   4     4708.98     4396.83     80.65 o 
   7   3   4      115.72      151.12     22.81 o 
   9   3   4     1788.44     1650.49     55.53 o 
  11   3   4      454.52      424.48     27.82 o 
  13   3   4      105.10       85.90     29.40 o 
  15   3   4      152.62      123.84     33.91 o 
  17   3   4      340.54      406.47     42.15 o 
  19   3   4      494.38      509.04     48.06 o 
  21   3   4      948.68     1024.70    126.02 o 
 -20   4   4      334.13      346.79     52.48 o 
 -18   4   4      794.62      839.21     46.39 o 
 -16   4   4       30.36       43.48     31.96 o 
 -14   4   4      854.72      939.15     43.19 o 
 -12   4   4       67.92       73.51     27.55 o 
 -10   4   4     2753.45     2784.42     67.22 o 
  -8   4   4      175.92      163.52     24.75 o 
  -6   4   4     3142.72     3039.62     61.16 o 
  -4   4   4      587.23      534.49     25.55 o 
  -2   4   4     3696.78     3482.83     70.01 o 
   0   4   4       12.84       84.51     34.59 o 
   2   4   4     1276.89     1130.04     36.49 o 
   4   4   4      463.90      483.04     36.17 o 
   6   4   4     2870.41     2505.23     68.20 o 
   8   4   4       25.35       20.09     27.63 o 
  10   4   4     2521.26     2349.01     70.06 o 
  12   4   4       30.69        4.81     32.44 o 
  14   4   4      433.66      573.55     46.77 o 
  16   4   4       87.32       92.81     41.53 o 
 -15   5   4       63.09       29.45     48.07 o 
 -13   5   4      477.36      611.18     57.35 o 
 -11   5   4       14.03       78.46     43.55 o 
  -9   5   4      421.11      496.00     52.15 o 
  -7   5   4        5.42        0.00     33.91 o 
  -5   5   4      430.52      512.03     43.54 o 
  -3   5   4      129.62      130.71     34.48 o 
  -1   5   4      263.69      339.59     32.74 o 
   1   5   4      166.89      162.41     33.05 o 
   3   5   4        6.71       31.40     27.64 o 
   5   5   4       30.32       74.84     33.38 o 
   7   5   4      255.76      307.61     43.00 o 
   9   5   4       17.67        6.22     36.06 o 
  11   5   4      351.07      546.44     68.34 o 
 -25   1   5        6.88       69.27     48.84 o 
 -23   1   5       10.55       23.59     35.53 o 
 -21   1   5       60.58       72.17     31.93 o 
 -19   1   5       32.37       26.81     27.23 o 
 -17   1   5      258.58      243.55     26.44 o 
 -15   1   5     3135.81     3306.91     60.66 o 
 -13   1   5      252.62      236.14     14.88 o 
 -11   1   5     4013.49     4124.89     68.54 o 
  -9   1   5     6215.43     6547.30    101.93 o 
  -7   1   5     5058.98     5131.83     90.40 o 
  -5   1   5      221.70      264.62      9.98 o 
  -3   1   5      411.88      459.24     12.65 o 
  -1   1   5     3786.98     3993.01     62.21 o 
   1   1   5    18878.05    20754.34    306.05 o 
   3   1   5    16767.17    18537.82    256.58 o 
   5   1   5    10706.72    12409.52    174.59 o 
   7   1   5     4021.21     4573.94     70.16 o 
   9   1   5     3579.71     4256.81     67.13 o 
  11   1   5        2.09        7.91     13.93 o 
  13   1   5      208.86      257.61     22.26 o 
  15   1   5     2803.58     2673.31     62.19 o 
  17   1   5      252.89      201.70     31.69 o 
  19   1   5       98.82      126.82     33.63 o 
  21   1   5       52.01       31.88     36.71 o 
  23   1   5       71.96       84.48     50.54 o 
 -24   2   5       36.49       18.65     48.78 o 
 -22   2   5     2322.31     2456.37     86.89 o 
 -20   2   5      702.01      711.60     52.96 o 
 -18   2   5     9144.54     8506.36    153.53 o 
 -16   2   5       43.40        0.00     21.22 o 
 -14   2   5      122.99      113.94     21.36 o 
 -12   2   5     4239.60     3966.77     77.69 o 
 -10   2   5      159.68      210.02     15.45 o 
  -8   2   5    21460.52    23166.89    321.00 o 
  -6   2   5      712.85      776.03     26.29 o 
  -4   2   5     9356.75     9813.24    139.30 o 
  -2   2   5     1199.57     1011.84     23.22 o 
   0   2   5     1787.69     1840.47     32.22 o 
   2   2   5     9962.76     9798.48    139.12 o 
   4   2   5    29368.11    32793.44    450.91 o 
   6   2   5    48124.50    49096.82    672.46 o 
   8   2   5      177.62      129.93     16.33 o 
  10   2   5     2113.68     2139.18     51.14 o 
  12   2   5     1859.81     1917.11     51.21 o 
  14   2   5        7.43       26.51     22.68 o 
  16   2   5     1057.81     1216.85     44.67 o 
  18   2   5       89.88       95.39     33.88 o 
  20   2   5      702.09      696.14     66.61 o 
  22   2   5       12.68       44.95     41.89 o 
 -23   3   5      290.80      324.98     48.93 o 
 -21   3   5      729.70      616.58     49.38 o 
 -19   3   5     1261.18     1319.11     58.87 o 
 -17   3   5       81.21       18.87     27.34 o 
 -15   3   5      109.31      113.07     45.76 o 
 -13   3   5       17.34       12.98     21.90 o 
 -11   3   5     7286.10     7262.46    130.44 o 
  -9   3   5    17035.48    16232.02    263.43 o 
  -7   3   5    12120.43    11184.78    173.64 o 
  -5   3   5     7507.90     7393.34    117.48 o 
  -3   3   5     4537.86     4529.41     70.88 o 
  -1   3   5      288.45      220.86     14.15 o 
   1   3   5     2850.80     2736.31     47.31 o 
   3   3   5    10017.30    10178.92    147.38 o 
   5   3   5     6637.00     6262.50    105.99 o 
   7   3   5     4482.21     4217.83     89.57 o 
   9   3   5      233.54      185.42     22.85 o 
  11   3   5      189.08      213.47     34.53 o 
  13   3   5      864.21      950.13     45.12 o 
  15   3   5     1892.25     1722.25     62.04 o 
  17   3   5     2736.18     2804.72     83.78 o 
  19   3   5      508.96      588.27     58.28 o 
 -20   4   5     1665.67     1833.38     67.70 o 
 -18   4   5      296.50      292.08     38.68 o 
 -16   4   5     1816.43     1888.40     60.92 o 
 -14   4   5      766.81      701.94     40.31 o 
 -12   4   5      341.00      410.71     32.77 o 
 -10   4   5     1206.50     1206.30     44.38 o 
  -8   4   5      852.26      789.41     34.33 o 
  -6   4   5    10201.15    10414.65    195.83 o 
  -4   4   5        0.57        0.00     19.39 o 
  -2   4   5      222.44      222.57     20.52 o 
   0   4   5     8734.94     8990.98    157.11 o 
   2   4   5     2212.59     2322.19     82.54 o 
   4   4   5     8143.78     7833.12    140.93 o 
   6   4   5      697.85      662.71     37.23 o 
   8   4   5     2837.25     2930.13     78.25 o 
  10   4   5        5.69        0.00     31.16 o 
  12   4   5      741.19      585.09     56.41 o 
  14   4   5     1122.59     1219.80     57.45 o 
  16   4   5      179.61      101.04     41.75 o 
 -15   5   5        0.41       12.85     47.67 o 
 -13   5   5      275.52      307.98     52.40 o 
 -11   5   5     1027.99     1124.60     73.15 o 
  -9   5   5     1837.04     1974.19     72.76 o 
  -7   5   5     2224.15     2439.95     79.28 o 
  -5   5   5     1591.19     1659.07     60.91 o 
  -3   5   5      961.74      976.16     58.88 o 
  -1   5   5       12.70       29.45     38.02 o 
   1   5   5      488.12      472.11     44.01 o 
   3   5   5      608.04      668.43     46.97 o 
   5   5   5     1373.15     1511.88     64.94 o 
   7   5   5      944.75      860.40     56.29 o 
   9   5   5       28.39        0.00     53.01 o 
  11   5   5      261.34      382.86     60.93 o 
 -26   0   6     5354.84     5721.01    515.91 o 
 -24   0   6      246.21      260.26     72.29 o 
 -22   0   6     3643.61     3633.10    446.87 o 
 -20   0   6     7470.32     7610.82    193.69 o 
 -18   0   6     4893.18     4783.72    129.21 o 
 -16   0   6     9522.08     9188.65    220.40 o 
 -14   0   6    13220.08    13639.48    272.10 o 
 -12   0   6    65050.39    77688.98   1496.07 o 
 -10   0   6    25513.05    25076.79    487.28 o 
  -8   0   6     7607.41     7122.65    143.25 o 
  -6   0   6   237290.55   269797.75   5193.08 o 
  -4   0   6    26960.25    27966.64    543.32 o 
  -2   0   6   248984.20   260516.92   5005.67 o 
   0   0   6    20078.75    24264.16    548.57 o 
   2   0   6    56636.27    60070.42   1157.73 o 
   4   0   6    30984.78    37783.59    731.87 o 
   6   0   6    13212.92    12260.07    244.76 o 
   8   0   6    18421.56    17682.24    399.71 o 
  10   0   6     5288.63     4633.48    103.74 o 
  12   0   6    12528.05    13624.12    328.22 o 
  14   0   6     8651.72     7661.31    338.91 o 
  16   0   6        3.94       18.21     31.78 o 
  18   0   6    17119.86    16130.76    478.03 o 
  20   0   6       31.76        0.00     59.84 o 
  22   0   6     2411.68     2525.54    135.64 o 
 -25   1   6        1.76        0.88     47.39 o 
 -23   1   6     1019.74     1090.72     52.70 o 
 -21   1   6     1634.00     1667.89     58.83 o 
 -19   1   6     6302.37     6384.29    132.21 o 
 -17   1   6    18678.67    18868.72    340.23 o 
 -15   1   6    26670.13    27157.89    402.55 o 
 -13   1   6     6838.31     6684.33    106.58 o 
 -11   1   6     2962.83     2285.12     43.90 o 
  -9   1   6      210.81      172.47     22.06 o 
  -7   1   6     4386.72     5598.70     95.69 o 
  -5   1   6    24964.60    29559.71    432.70 o 
  -3   1   6    11818.00    14941.08    207.54 o 
  -1   1   6     3066.52     3842.00     66.08 o 
   1   1   6    14671.24    13443.24    200.17 o 
   3   1   6    12685.10    12225.89    171.15 o 
   5   1   6    29230.22    28787.40    396.02 o 
   7   1   6    47188.41    49427.96    676.95 o 
   9   1   6    32426.76    32464.80    478.25 o 
  11   1   6     9507.13     8837.54    139.63 o 
  13   1   6     5874.84     5515.94    102.60 o 
  15   1   6        6.60        0.00     22.42 o 
  17   1   6       29.56        7.70     29.84 o 
  19   1   6      458.63      391.20     38.93 o 
  21   1   6      543.62      529.56     81.04 o 
  23   1   6       49.66       50.67     51.70 o 
 -24   2   6     3056.20     3299.61     95.50 o 
 -22   2   6      317.25      344.19     41.36 o 
 -20   2   6     2930.67     2617.38     89.30 o 
 -18   2   6     9606.92     9163.76    165.19 o 
 -16   2   6       21.61       20.78     21.42 o 
 -14   2   6     8378.75     8332.47    146.51 o 
 -12   2   6    17769.38    17623.77    314.10 o 
 -10   2   6      847.74      906.32     23.61 o 
  -8   2   6    68317.13    71125.03    970.02 o 
  -6   2   6     4976.61     3892.26     60.78 o 
  -4   2   6    84623.80    84866.30   1154.43 o 
  -2   2   6      962.55      738.67     18.42 o 
   0   2   6    41016.60    39278.90    537.65 o 
   2   2   6      242.52      357.19     12.73 o 
   4   2   6    27342.71    27079.58    373.83 o 
   6   2   6    44598.02    46581.59    638.83 o 
   8   2   6     1123.27     1414.90     37.15 o 
  10   2   6     6221.72     5902.64    108.69 o 
  12   2   6     7074.58     6863.88    125.36 o 
  14   2   6      448.45      431.18     29.45 o 
  16   2   6     6648.47     6502.73    124.46 o 
  18   2   6      137.08      120.25     35.33 o 
  20   2   6     4875.05     4657.13    114.84 o 
  22   2   6        1.33        0.00     47.82 o 
 -23   3   6        2.59       33.76     43.97 o 
 -21   3   6      511.64      511.76     41.06 o 
 -19   3   6      699.73      655.89     39.16 o 
 -17   3   6     2327.65     2272.47     62.71 o 
 -15   3   6      205.75      237.24     28.64 o 
 -13   3   6     1713.58     1706.59     56.55 o 
 -11   3   6     2392.96     2195.51     54.47 o 
  -9   3   6     4767.40     4361.29    105.05 o 
  -7   3   6      225.07      200.79     23.37 o 
  -5   3   6      107.36      128.68     14.44 o 
  -3   3   6     2081.89     2273.35     47.21 o 
  -1   3   6      701.42      719.00     28.95 o 
   1   3   6       14.34        7.30     14.35 o 
   3   3   6     6376.65     5753.82     88.35 o 
   5   3   6     5763.72     5377.56     95.93 o 
   7   3   6     4348.63     4020.82     98.11 o 
   9   3   6      131.19      210.44     28.93 o 
  11   3   6     1550.91     1445.52     52.93 o 
  13   3   6        9.06        0.00     46.83 o 
  15   3   6      576.29      570.70     42.54 o 
  17   3   6       37.90       25.91     38.56 o 
  19   3   6       46.91       74.63     40.63 o 
 -20   4   6       12.89       15.52     39.42 o 
 -18   4   6      945.60      955.96     48.23 o 
 -16   4   6       53.24      122.54     34.85 o 
 -14   4   6      284.02      372.55     36.47 o 
 -12   4   6      156.99      119.15     31.05 o 
 -10   4   6     3858.28     3625.60     79.85 o 
  -8   4   6      425.85      381.60     30.10 o 
  -6   4   6     2087.77     2110.74     52.92 o 
  -4   4   6       42.52       31.52     20.53 o 
  -2   4   6     4048.52     3934.57     83.94 o 
   0   4   6       24.37        0.00     21.69 o 
   2   4   6     1083.52     1031.62     52.59 o 
   4   4   6      937.28      988.16     36.44 o 
   6   4   6     2621.71     2686.82     72.87 o 
   8   4   6       79.80       49.10     35.87 o 
  10   4   6      829.12      984.84     48.73 o 
  12   4   6       33.21        0.00     34.65 o 
  14   4   6     1145.92     1153.07     58.54 o 
  16   4   6        1.34       19.82     42.10 o 
 -15   5   6      111.92      187.06     51.55 o 
 -13   5   6        5.62        2.83     41.17 o 
 -11   5   6      419.88      430.14     44.60 o 
  -9   5   6       28.30       38.47     37.44 o 
  -7   5   6       27.65       60.04     35.50 o 
  -5   5   6      195.14      239.43     37.52 o 
  -3   5   6     1701.41     1862.31     69.50 o 
  -1   5   6      730.21      728.34     79.63 o 
   1   5   6      559.94      682.02     55.97 o 
   3   5   6      296.67      318.56     40.34 o 
   5   5   6       85.20      126.29     50.72 o 
   7   5   6       15.22       39.00     43.30 o 
   9   5   6       65.37       36.76     53.49 o 
  11   5   6       43.73      115.40     49.73 o 
 -25   1   7      684.14      617.80     66.06 o 
 -23   1   7     8325.28     7995.54    174.13 o 
 -21   1   7     2291.09     2112.31     66.14 o 
 -19   1   7     4418.72     4283.37     97.41 o 
 -17   1   7    14840.68    14703.65    244.95 o 
 -15   1   7     8451.07     8677.08    144.11 o 
 -13   1   7    14880.11    14923.54    224.84 o 
 -11   1   7    20338.39    21696.02    321.19 o 
  -9   1   7    66128.84    75299.35   1092.49 o 
  -7   1   7    14814.83    15346.38    229.33 o 
  -5   1   7    22458.48    25576.60    351.10 o 
  -3   1   7    56574.00    61178.04    888.92 o 
  -1   1   7    10280.78    10588.24    171.80 o 
   1   1   7    62683.15    64690.34    942.33 o 
   3   1   7     8308.31     7961.55    114.30 o 
   5   1   7    47438.61    51454.71    703.64 o 
   7   1   7    24836.85    25974.11    359.94 o 
   9   1   7     5186.20     4957.62     78.32 o 
  11   1   7     8127.47     7734.44    124.82 o 
  13   1   7     3463.80     3336.79     85.41 o 
  15   1   7     5931.40     5809.87    111.29 o 
  17   1   7     2495.62     2395.28     71.15 o 
  19   1   7     1251.24     1233.72     54.69 o 
  21   1   7     1525.62     1513.87     73.14 o 
 -24   2   7      693.37      700.77     52.03 o 
 -22   2   7      261.89      241.92     41.67 o 
 -20   2   7       25.91        0.00     31.29 o 
 -18   2   7     1675.59     1476.01     84.89 o 
 -16   2   7     1327.64     1287.82     41.01 o 
 -14   2   7     9108.84     8849.64    154.16 o 
 -12   2   7     3996.89     3653.02     72.51 o 
 -10   2   7    13085.47    13175.47    187.34 o 
  -8   2   7      239.45      227.41     13.45 o 
  -6   2   7      639.27      719.90     19.58 o 
  -4   2   7    19443.21    20609.38    285.50 o 
  -2   2   7     8516.13     8912.83    126.98 o 
   0   2   7    22526.28    23767.05    329.83 o 
   2   2   7     4801.34     5072.76     76.33 o 
   4   2   7     3299.60     3454.87     73.14 o 
   6   2   7    10375.35    10972.33    157.52 o 
   8   2   7       21.02       21.52     14.07 o 
  10   2   7     3290.83     3108.69     66.45 o 
  12   2   7     3459.33     3283.77    125.11 o 
  14   2   7     3497.17     3287.68     74.15 o 
  16   2   7     1271.99     1146.17     44.57 o 
  18   2   7       41.07       68.67     36.71 o 
  20   2   7      206.81      208.82     49.94 o 
 -23   3   7      122.38      121.44     45.05 o 
 -21   3   7     2937.31     2978.42     78.61 o 
 -19   3   7     1337.47     1346.97     52.50 o 
 -17   3   7     1269.95     1266.61     46.04 o 
 -15   3   7    13332.92    12824.14    220.97 o 
 -13   3   7     1994.24     2016.94     53.61 o 
 -11   3   7     8625.65     8276.75    145.81 o 
  -9   3   7     6821.57     6494.06    107.37 o 
  -7   3   7     5369.34     4816.70     76.70 o 
  -5   3   7    23686.93    23989.86    333.63 o 
  -3   3   7     2632.51     2387.22     43.33 o 
  -1   3   7    41539.64    40634.51    558.54 o 
   1   3   7      275.18      245.99     16.79 o 
   3   3   7    12152.51    11635.46    196.65 o 
   5   3   7       72.97      107.33     18.80 o 
   7   3   7     3531.23     3226.72     78.12 o 
   9   3   7    19237.40    17509.28    322.74 o 
  11   3   7      594.41      644.48     39.54 o 
  13   3   7     2574.80     2672.12     75.98 o 
  15   3   7      294.08      272.97     39.39 o 
  17   3   7      575.22      559.91     49.05 o 
  19   3   7      835.76      954.68     66.62 o 
 -20   4   7      147.59      175.01     41.04 o 
 -18   4   7       55.10       69.18     37.87 o 
 -16   4   7     3466.24     3412.75     88.75 o 
 -14   4   7     1597.72     1690.76     64.38 o 
 -12   4   7     3627.06     3443.00     92.57 o 
 -10   4   7     1668.55     1744.82     62.40 o 
  -8   4   7     2972.46     3145.11     75.97 o 
  -6   4   7      562.77      568.87     42.07 o 
  -4   4   7      212.42      221.82     23.38 o 
  -2   4   7     3070.70     3070.40     65.26 o 
   0   4   7     1928.53     1676.02     52.05 o 
   2   4   7     4472.28     4356.68     87.76 o 
   4   4   7      101.58       57.55     23.60 o 
   6   4   7      174.58      176.30     31.58 o 
   8   4   7     2512.07     2595.61     79.39 o 
  10   4   7     1746.79     1703.17     62.68 o 
  12   4   7     2920.50     2907.36     85.57 o 
  14   4   7      524.45      519.90     47.46 o 
  16   4   7      120.23      106.18     48.17 o 
 -15   5   7       11.69        0.80     43.97 o 
 -13   5   7     1492.60     1509.14     65.19 o 
 -11   5   7      396.35      509.91     46.77 o 
  -9   5   7      625.41      598.39     46.34 o 
  -7   5   7     1700.14     1762.02     77.63 o 
  -5   5   7      432.42      530.25     45.79 o 
  -3   5   7     3699.99     3716.24    102.30 o 
  -1   5   7      901.10      999.38     81.82 o 
   1   5   7     3380.38     3477.99    101.94 o 
   3   5   7      371.13      453.62     47.58 o 
   5   5   7      277.19      240.98     46.14 o 
   7   5   7      841.35      811.39     58.04 o 
   9   5   7       75.38       19.32     45.50 o 
  11   5   7      656.95      721.29     62.87 o 
 -26   0   8       50.51      160.74    176.17 o 
 -24   0   8     3626.76     3706.31    257.80 o 
 -22   0   8     6026.23     5656.00    272.07 o 
 -20   0   8    17013.87    16652.68    390.23 o 
 -18   0   8     5362.59     5020.93    133.49 o 
 -16   0   8     9232.19     9028.09    217.44 o 
 -14   0   8     2592.77     2646.02     64.28 o 
 -12   0   8     5213.00     6845.16    141.40 o 
 -10   0   8    15632.48    19500.01    381.40 o 
  -8   0   8       57.30      153.17     19.19 o 
  -6   0   8    22954.71    28499.79    552.39 o 
  -4   0   8     1922.31     1503.37     37.50 o 
  -2   0   8    14536.43    14360.18    282.54 o 
   0   0   8    94450.92    96294.67   1852.37 o 
   2   0   8    35607.43    35534.75    691.60 o 
   4   0   8    61981.12    62809.66   1213.31 o 
   6   0   8    42886.58    43552.35    845.42 o 
   8   0   8    32992.41    33482.75    654.16 o 
  10   0   8     3075.21     3569.48     86.74 o 
  12   0   8      795.70      873.18     53.11 o 
  14   0   8     1235.63     1228.14     96.13 o 
  16   0   8      238.96      187.45     38.10 o 
  18   0   8      144.43      111.78     59.61 o 
  20   0   8      400.52      528.60     74.66 o 
  22   0   8       22.96        0.00     69.45 o 
 -27   1   8       37.29      102.02     54.86 o 
 -25   1   8      670.44      613.06     58.68 o 
 -23   1   8       83.17       56.17     50.53 o 
 -21   1   8      868.18      760.67     42.93 o 
 -19   1   8      175.89      262.58     30.82 o 
 -17   1   8       16.86       24.76     19.52 o 
 -15   1   8    11544.86    11833.92    182.15 o 
 -13   1   8    20111.36    20720.59    288.31 o 
 -11   1   8    29706.97    29119.36    428.34 o 
  -9   1   8    32234.97    32201.10    441.85 o 
  -7   1   8    91321.53    99394.79   1460.87 o 
  -5   1   8     5684.60     5120.97     75.62 o 
  -3   1   8     1540.95     1133.65     24.59 o 
  -1   1   8     7058.41     8538.95    140.90 o 
   1   1   8    12089.40    14043.78    195.91 o 
   3   1   8    17169.85    19217.63    266.93 o 
   5   1   8      569.43      908.80     45.51 o 
   7   1   8      277.05      246.04     17.48 o 
   9   1   8    12622.71    12510.29    180.36 o 
  11   1   8     5147.12     4570.78     80.90 o 
  13   1   8     9545.56     8945.13    219.41 o 
  15   1   8     4619.07     4499.53    101.31 o 
  17   1   8     4888.63     4829.27    110.28 o 
  19   1   8     1275.53     1465.21     59.92 o 
  21   1   8       71.55      155.66     50.46 o 
 -24   2   8      731.14      840.50     53.98 o 
 -22   2   8     4188.31     4053.82    109.86 o 
 -20   2   8      654.91      742.65     37.70 o 
 -18   2   8     4390.58     4189.58     87.65 o 
 -16   2   8      130.32      124.51     24.84 o 
 -14   2   8      389.10      328.93     24.38 o 
 -12   2   8     5399.74     5728.32    104.11 o 
 -10   2   8     1065.57     1309.39     30.36 o 
  -8   2   8      700.62      737.00     24.62 o 
  -6   2   8     7117.37     7253.29    106.18 o 
  -4   2   8       57.74      108.70     10.72 o 
  -2   2   8    22247.56    20814.52    288.06 o 
   0   2   8    25545.79    25661.59    353.98 o 
   2   2   8    38193.26    36281.14    497.52 o 
   4   2   8    11347.12    10610.25    152.47 o 
   6   2   8     9774.67     9001.61    131.77 o 
   8   2   8        0.08       13.06     14.81 o 
  10   2   8      400.58      380.60     28.44 o 
  12   2   8     1384.58     1333.22     54.92 o 
  14   2   8      225.01      223.55     28.99 o 
  16   2   8      254.60      271.81     33.13 o 
  18   2   8       91.03      164.33     44.74 o 
  20   2   8       53.68       87.87     49.81 o 
 -23   3   8      514.81      484.17     50.26 o 
 -21   3   8      249.55      242.35     36.66 o 
 -19   3   8      606.63      499.37     37.17 o 
 -17   3   8      505.40      612.29     36.40 o 
 -15   3   8      231.29      207.01     28.30 o 
 -13   3   8     6541.09     6267.43    116.61 o 
 -11   3   8     1589.03     1426.10     64.94 o 
  -9   3   8    16950.53    16501.31    251.68 o 
  -7   3   8     1546.68     1500.10     34.78 o 
  -5   3   8     9276.97     8807.70    129.03 o 
  -3   3   8     1013.90      983.61     28.54 o 
  -1   3   8     1822.25     1714.58     47.77 o 
   1   3   8      655.46      691.38     24.16 o 
   3   3   8     3177.61     3171.36     66.55 o 
   5   3   8      543.01      557.33     27.05 o 
   7   3   8       86.90       87.99     26.18 o 
   9   3   8      430.13      472.13     34.82 o 
  11   3   8     5091.82     5142.57    115.74 o 
  13   3   8      923.24      975.56     48.59 o 
  15   3   8     2121.61     2230.29     74.56 o 
  17   3   8       13.62       36.99     39.33 o 
  19   3   8      165.53      159.96     53.16 o 
 -20   4   8      400.75      460.03     46.25 o 
 -18   4   8        9.44        0.00     38.23 o 
 -16   4   8      843.29      953.14     61.46 o 
 -14   4   8        3.13        0.00     32.37 o 
 -12   4   8     1108.72     1062.57     50.00 o 
 -10   4   8      472.95      585.54     52.52 o 
  -8   4   8       41.18       32.42     32.58 o 
  -6   4   8      251.73      266.33     27.75 o 
  -4   4   8     2508.27     2440.47     63.22 o 
  -2   4   8      679.13      722.62     42.53 o 
   0   4   8     1668.72     1580.10     68.99 o 
   2   4   8       39.74      130.21     26.71 o 
   4   4   8      561.49      572.31     35.64 o 
   6   4   8      175.81      219.58     38.05 o 
   8   4   8        1.55        0.00     36.82 o 
  10   4   8       99.23       30.11     40.82 o 
  12   4   8      440.16      355.33     51.16 o 
  14   4   8       43.16      120.92     52.30 o 
  16   4   8       23.89        0.00     53.61 o 
 -15   5   8      468.85      544.92     51.96 o 
 -13   5   8      130.39      148.70     53.14 o 
 -11   5   8      327.16      408.89     44.76 o 
  -9   5   8      846.61      900.11     52.87 o 
  -7   5   8       77.79       44.42     35.42 o 
  -5   5   8       49.30       54.05     34.41 o 
  -3   5   8     1801.07     1825.27     69.99 o 
  -1   5   8       33.53       16.08     34.82 o 
   1   5   8      737.60      965.52     61.32 o 
   3   5   8       13.49       13.43     44.02 o 
   5   5   8     1112.74     1320.79     66.87 o 
   7   5   8      324.61      336.71     51.74 o 
   9   5   8      699.45      733.10     61.27 o 
 -27   1   9      334.07      378.63     59.14 o 
 -25   1   9      782.76      781.65     49.84 o 
 -23   1   9     3177.29     3208.76     87.42 o 
 -21   1   9      390.87      369.53     36.02 o 
 -19   1   9     9972.79    10102.82    194.33 o 
 -17   1   9     1060.68     1092.58     45.21 o 
 -15   1   9    15232.48    15997.60    241.88 o 
 -13   1   9     2651.59     2743.13     58.44 o 
 -11   1   9     8239.71     8718.78    125.91 o 
  -9   1   9    30048.52    34188.38    469.01 o 
  -7   1   9     4485.54     4490.43     68.66 o 
  -5   1   9    51919.17    59047.04    805.34 o 
  -3   1   9      570.78      659.56     31.19 o 
  -1   1   9    14122.97    14450.09    233.89 o 
   1   1   9    14767.89    15087.18    210.84 o 
   3   1   9     6083.47     6053.88     90.06 o 
   5   1   9    31360.18    32398.31    446.94 o 
   7   1   9       53.60       28.40     15.36 o 
   9   1   9    14306.07    13759.76    197.70 o 
  11   1   9      611.64      558.53     25.80 o 
  13   1   9     1568.37     1584.84     48.98 o 
  15   1   9     2444.84     2276.21     67.42 o 
  17   1   9      808.03      820.40     67.75 o 
  19   1   9     1208.71     1184.72     56.04 o 
  21   1   9      266.49      188.71     54.34 o 
 -26   2   9        1.48        0.00     42.86 o 
 -24   2   9       12.07        1.20     39.78 o 
 -22   2   9      472.48      521.04     43.82 o 
 -20   2   9       75.85       72.17     28.01 o 
 -18   2   9     2164.45     2141.48     58.62 o 
 -16   2   9       38.32       29.95     21.88 o 
 -14   2   9      534.29      507.66     27.17 o 
 -12   2   9     2750.89     2538.38     55.53 o 
 -10   2   9     5173.62     5246.91     81.44 o 
  -8   2   9    11750.03    11788.88    168.10 o 
  -6   2   9     5679.33     5471.41     82.65 o 
  -4   2   9    18454.83    18925.71    263.38 o 
  -2   2   9      312.64      323.81     16.58 o 
   0   2   9      789.22      781.57     22.36 o 
   2   2   9     4621.22     4734.30     72.77 o 
   4   2   9     3072.62     2955.60     50.54 o 
   6   2   9     3160.05     3075.60     53.56 o 
   8   2   9      592.31      597.97     23.87 o 
  10   2   9     2473.66     2350.37     76.00 o 
  12   2   9     1192.28     1134.17     41.12 o 
  14   2   9      221.62      158.48     34.50 o 
  16   2   9     1306.25     1332.96     56.35 o 
  18   2   9      393.78      360.97     51.21 o 
  20   2   9      811.29      849.77     65.35 o 
 -23   3   9      155.15      195.01     46.56 o 
 -21   3   9     4048.30     3837.72     91.27 o 
 -19   3   9      953.62     1031.40     44.60 o 
 -17   3   9     5983.24     5887.31    115.94 o 
 -15   3   9      423.96      457.03     30.85 o 
 -13   3   9     1462.55     1364.83     42.95 o 
 -11   3   9     8941.97     9042.46    157.68 o 
  -9   3   9       70.17       66.04     17.58 o 
  -7   3   9    13011.06    12765.41    183.63 o 
  -5   3   9       92.23      146.71     16.41 o 
  -3   3   9     6417.91     6244.82    102.07 o 
  -1   3   9     1882.86     1874.07     40.76 o 
   1   3   9       48.20       55.24     17.17 o 
   3   3   9    12907.73    12261.57    225.40 o 
   5   3   9     3951.88     3722.88    126.88 o 
   7   3   9    16543.74    16688.25    307.19 o 
   9   3   9        8.62        5.42     30.38 o 
  11   3   9     1400.38     1491.44     55.91 o 
  13   3   9      243.85      315.02     38.74 o 
  15   3   9        1.36        0.00     36.62 o 
  17   3   9     1387.62     1583.65     87.06 o 
 -20   4   9     1028.92     1081.71     60.77 o 
 -18   4   9      263.41      272.95     44.70 o 
 -16   4   9      716.43      790.47     49.80 o 
 -14   4   9        1.14        0.00     34.51 o 
 -12   4   9      258.32      190.88     34.74 o 
 -10   4   9     3807.07     3631.32     95.06 o 
  -8   4   9     4686.27     4497.38    108.77 o 
  -6   4   9    15146.18    15144.83    277.84 o 
  -4   4   9     5536.07     5230.81    109.31 o 
  -2   4   9     3141.28     2899.78     64.40 o 
   0   4   9      556.19      586.46     34.51 o 
   2   4   9      109.87       92.67     26.99 o 
   4   4   9     4036.25     3731.69     89.77 o 
   6   4   9      315.95      436.44     43.79 o 
   8   4   9     2072.70     1897.98    124.49 o 
  10   4   9      614.35      516.51     58.21 o 
  12   4   9       35.07       33.43     45.04 o 
  14   4   9     1307.49     1380.46    116.87 o 
 -15   5   9      601.53      676.84     54.92 o 
 -13   5   9        0.42        0.00     39.89 o 
 -11   5   9      140.06      131.01     41.39 o 
  -9   5   9      947.26      937.36     54.60 o 
  -7   5   9       44.04       12.19     35.88 o 
  -5   5   9     1655.45     1704.71     81.71 o 
  -3   5   9      348.98      414.59     44.74 o 
  -1   5   9        3.33       23.97     38.78 o 
   1   5   9     1206.81     1444.18     61.72 o 
   3   5   9     1086.23     1208.84     64.55 o 
   5   5   9     2821.98     3078.23    101.02 o 
   7   5   9      614.98      631.82     56.30 o 
   9   5   9      633.39      687.39     61.01 o 
 -26   0  10     5897.29     5946.23    428.66 o 
 -24   0  10     1442.44     1530.94    100.63 o 
 -22   0  10     2452.34     2225.93    113.88 o 
 -20   0  10    34032.53    35439.48    812.55 o 
 -18   0  10      455.65      499.01     37.12 o 
 -16   0  10    82446.53    87688.67   1690.59 o 
 -14   0  10     4792.40     4933.65    108.09 o 
 -12   0  10   113183.59   124248.76   2387.79 o 
 -10   0  10    17839.24    22685.24    443.03 o 
  -8   0  10    39858.73    41955.51    811.05 o 
  -6   0  10    66488.09    81200.84   1564.90 o 
  -4   0  10     1960.14     1362.64     38.29 o 
  -2   0  10   145958.14   156507.17   4112.79 o 
   0   0  10    11368.34    10898.60    221.51 o 
   2   0  10    23871.59    26224.02    515.85 o 
   4   0  10    52796.16    52372.10   1016.53 o 
   6   0  10      192.26      139.60     21.65 o 
   8   0  10   116767.36   119227.38   2295.67 o 
  10   0  10     5654.95     5249.06    120.97 o 
  12   0  10    25807.54    24441.61    524.33 o 
  14   0  10      443.01      336.22     39.62 o 
  16   0  10     4022.67     4021.49    404.39 o 
  18   0  10     2202.10     2103.37    112.86 o 
  20   0  10      687.87      643.11     84.42 o 
 -27   1  10     2115.36     2238.19     92.38 o 
 -25   1  10      584.14      612.66     48.30 o 
 -23   1  10     1263.10     1355.72     56.00 o 
 -21   1  10      259.50      312.35     35.14 o 
 -19   1  10        6.62        0.00     26.44 o 
 -17   1  10     1534.65     1551.89     44.48 o 
 -15   1  10     1590.74     1771.79     40.11 o 
 -13   1  10     1497.86     1682.43     34.40 o 
 -11   1  10      335.40      257.38     13.92 o 
  -9   1  10     1460.62      969.52     24.79 o 
  -7   1  10    34110.25    36074.28    495.10 o 
  -5   1  10    55086.23    57799.15    842.44 o 
  -3   1  10    69074.48    71975.49   1047.84 o 
  -1   1  10    54290.99    53938.72    850.78 o 
   1   1  10    12860.76    11614.49    164.79 o 
   3   1  10       10.43       23.06     11.28 o 
   5   1  10      249.90      383.97     17.00 o 
   7   1  10      581.44      613.41     22.06 o 
   9   1  10      773.62      796.44     26.56 o 
  11   1  10     2346.96     2405.06     57.88 o 
  13   1  10      103.55      103.78     25.15 o 
  15   1  10      886.70      827.71     43.90 o 
  17   1  10     1215.59     1297.41     53.99 o 
  19   1  10     1654.84     1880.65     70.21 o 
  21   1  10     1318.92     1423.13     76.12 o 
 -26   2  10      990.13     1151.36     62.56 o 
 -24   2  10     1755.14     1601.46     65.54 o 
 -22   2  10     4445.07     4541.61    110.03 o 
 -20   2  10      739.58      720.70     37.09 o 
 -18   2  10    18932.89    19069.74    344.10 o 
 -16   2  10      145.98      148.39     22.97 o 
 -14   2  10    43613.04    42531.48    679.42 o 
 -12   2  10       12.99       48.83     14.61 o 
 -10   2  10    17382.16    16943.69    239.12 o 
  -8   2  10    15115.44    15851.02    223.27 o 
  -6   2  10    22840.58    23624.96    327.84 o 
  -4   2  10    29917.69    31749.29    467.02 o 
  -2   2  10     5418.31     4703.44     77.43 o 
   0   2  10    13571.87    14337.21    217.06 o 
   2   2  10    25322.50    23928.35    355.90 o 
   4   2  10       34.73       55.75     12.23 o 
   6   2  10    36120.48    36153.05    499.24 o 
   8   2  10       36.36       43.34     16.79 o 
  10   2  10    19392.44    19680.54    396.96 o 
  12   2  10      150.14       81.77     28.65 o 
  14   2  10     4306.37     4433.45    105.02 o 
  16   2  10      545.63      594.73     52.55 o 
  18   2  10      640.81      715.87     81.68 o 
  20   2  10      843.06      940.93     67.55 o 
 -23   3  10      191.62      138.94     46.78 o 
 -21   3  10      356.22      461.09     42.16 o 
 -19   3  10      131.76      100.02     32.44 o 
 -17   3  10        7.57       35.91     28.08 o 
 -15   3  10      850.03      788.84     36.60 o 
 -13   3  10       24.80       57.18     22.60 o 
 -11   3  10       38.18       67.13     21.89 o 
  -9   3  10     3635.17     3547.92     66.13 o 
  -7   3  10     3778.39     3462.97     86.36 o 
  -5   3  10     9731.79     9676.86    164.40 o 
  -3   3  10     4680.59     3996.33     70.54 o 
  -1   3  10     7178.22     6405.65    125.75 o 
   1   3  10     2693.91     2432.50     55.50 o 
   3   3  10     1639.69     1399.18     41.76 o 
   5   3  10      323.33      219.16     22.99 o 
   7   3  10       89.49       92.11     28.58 o 
   9   3  10     1514.96     1456.21     55.04 o 
  11   3  10       34.17        0.00     32.86 o 
  13   3  10       91.85      166.95     37.45 o 
  15   3  10      539.45      599.77     49.21 o 
  17   3  10      504.51      514.19     51.06 o 
 -20   4  10      722.89      845.66     74.07 o 
 -18   4  10      291.57      262.81     51.99 o 
 -16   4  10     2282.64     2292.70    100.79 o 
 -14   4  10       74.12       41.11     35.81 o 
 -12   4  10     1575.17     1626.49     88.40 o 
 -10   4  10      104.83      111.63     32.52 o 
  -8   4  10     3443.01     3427.53     87.19 o 
  -6   4  10     1196.58     1140.13     42.81 o 
  -4   4  10     3505.64     3184.64     69.43 o 
  -2   4  10      683.80      707.86     44.72 o 
   0   4  10     2471.10     2349.52     66.08 o 
   2   4  10       11.77       37.41     27.13 o 
   4   4  10     2672.15     2580.18     72.34 o 
   6   4  10       11.67        0.00     35.61 o 
   8   4  10     2083.95     1983.98     78.55 o 
  10   4  10      269.15      202.78     49.02 o 
  12   4  10      776.55      949.84     64.51 o 
  14   4  10       95.82       43.93     60.76 o 
 -15   5  10      605.19      737.69     55.53 o 
 -13   5  10       23.85       12.88     40.54 o 
 -11   5  10      495.51      578.27     49.59 o 
  -9   5  10      197.25      216.75     41.88 o 
  -7   5  10       66.48       67.76     37.19 o 
  -5   5  10      368.84      364.51     44.04 o 
  -3   5  10       33.08       50.34     36.59 o 
  -1   5  10       44.95       59.68     43.00 o 
   1   5  10        1.67        0.00     32.88 o 
   3   5  10       52.09        0.00     42.64 o 
   5   5  10       18.01       46.80     46.48 o 
   7   5  10      181.39      138.13     50.90 o 
   9   5  10      295.49      518.38     73.68 o 
 -27   1  11     1158.09     1198.22    109.38 o 
 -25   1  11       98.58       84.94     46.16 o 
 -23   1  11     2510.70     2361.17     82.66 o 
 -21   1  11      717.48      831.59     44.40 o 
 -19   1  11     1348.32     1413.12     49.93 o 
 -17   1  11     6802.02     6670.51    126.03 o 
 -15   1  11      211.65      227.15     22.29 o 
 -13   1  11    24435.53    26442.06    366.75 o 
 -11   1  11      726.75     1080.29     26.82 o 
  -9   1  11    17015.86    18128.82    252.83 o 
  -7   1  11     5503.58     6025.26     89.46 o 
  -5   1  11     7323.94     7207.73    112.81 o 
  -3   1  11    28423.46    30768.73    452.56 o 
  -1   1  11      830.74      981.65     25.43 o 
   1   1  11    16727.41    17011.49    238.57 o 
   3   1  11      717.22      599.07     22.35 o 
   5   1  11     8204.50     8349.44    123.97 o 
   7   1  11     3561.67     3471.18     60.64 o 
   9   1  11      261.90      307.10     20.93 o 
  11   1  11     7279.28     7140.28    130.04 o 
  13   1  11       67.30       81.77     26.17 o 
  15   1  11     1740.44     1652.40     68.71 o 
  17   1  11       24.42       28.63     35.43 o 
  19   1  11      451.03      446.87     46.74 o 
  21   1  11      116.22       70.58     63.17 o 
 -26   2  11      121.78       74.69     46.56 o 
 -24   2  11     2185.97     2123.22     97.49 o 
 -22   2  11        5.16       47.20     36.23 o 
 -20   2  11     3210.37     3074.61     80.19 o 
 -18   2  11      202.23      156.36     27.11 o 
 -16   2  11       97.25      125.86     23.57 o 
 -14   2  11     5892.86     5703.32    106.40 o 
 -12   2  11      320.90      393.89     28.39 o 
 -10   2  11     5391.37     5338.51     83.55 o 
  -8   2  11     2656.92     2636.90     49.77 o 
  -6   2  11     2901.24     3092.06     51.65 o 
  -4   2  11     1201.09     1060.73     33.15 o 
  -2   2  11     1169.04     1060.74     33.62 o 
   0   2  11    28614.95    28447.65    421.84 o 
   2   2  11     6254.58     5860.94     96.40 o 
   4   2  11     5953.73     5488.91     92.48 o 
   6   2  11      212.67      232.38     18.93 o 
   8   2  11       37.13        0.00     19.84 o 
  10   2  11     2252.40     2370.43     67.67 o 
  12   2  11      133.57       82.30     31.22 o 
  14   2  11     1052.70     1224.90     53.10 o 
  16   2  11        5.60        0.00     38.11 o 
  18   2  11       83.49       41.30     48.16 o 
 -23   3  11      295.85      243.94     50.17 o 
 -21   3  11     2056.42     1998.80     67.24 o 
 -19   3  11     1707.03     1774.40     60.39 o 
 -17   3  11      140.50      131.90     31.66 o 
 -15   3  11     8153.59     7636.99    168.45 o 
 -13   3  11      372.00      359.43     31.81 o 
 -11   3  11    13892.93    13907.43    285.15 o 
  -9   3  11     3185.52     3073.77     79.06 o 
  -7   3  11     4754.96     4256.24     82.21 o 
  -5   3  11     1893.47     1620.89     43.15 o 
  -3   3  11       48.18       55.32     18.37 o 
  -1   3  11    16278.93    14918.63    413.66 o 
   1   3  11      826.44      885.16     31.86 o 
   3   3  11     7231.76     6470.06    251.29 o 
   5   3  11       43.60       54.49     27.91 o 
   7   3  11      677.05      662.45     38.15 o 
   9   3  11     4525.49     4723.41    109.33 o 
  11   3  11       18.75       39.41     33.34 o 
  13   3  11     3434.60     3289.11     91.58 o 
  15   3  11      513.46      577.74     49.24 o 
  17   3  11      426.36      375.11     57.02 o 
 -20   4  11        6.19       63.52     44.09 o 
 -18   4  11      993.63     1151.93     60.98 o 
 -16   4  11     1075.20     1037.55     69.56 o 
 -14   4  11      203.10      142.97     37.18 o 
 -12   4  11     8906.43     8847.48    195.27 o 
 -10   4  11     2013.05     1860.25     66.75 o 
  -8   4  11     2351.93     2242.77     62.77 o 
  -6   4  11     3778.16     3851.37     97.18 o 
  -4   4  11     2377.64     2340.29     58.09 o 
  -2   4  11    12489.02    13054.15    245.31 o 
   0   4  11     2207.96     2064.06     61.85 o 
   2   4  11     5366.49     5259.24    115.39 o 
   4   4  11      255.61      259.72     33.03 o 
   6   4  11     2002.34     1887.70     75.52 o 
   8   4  11       69.02      232.33     45.31 o 
  10   4  11      338.11      230.61     49.89 o 
  12   4  11     2805.37     2510.65     95.26 o 
  14   4  11      243.02      244.60     55.69 o 
 -15   5  11      195.54      155.70     46.05 o 
 -13   5  11     2726.52     2881.91     94.33 o 
 -11   5  11      871.21     1041.89     57.76 o 
  -9   5  11      607.57      617.98     49.64 o 
  -7   5  11       26.02       49.04     36.79 o 
  -5   5  11      536.89      576.26     46.77 o 
  -3   5  11      800.87      818.51     50.98 o 
  -1   5  11      820.63      797.20     54.20 o 
   1   5  11     1744.94     1600.92     61.44 o 
   3   5  11       59.37       54.44     44.98 o 
   5   5  11       14.59       34.18     46.71 o 
   7   5  11      323.45      213.07     52.72 o 
 -26   0  12      216.89      210.96     75.87 o 
 -24   0  12      171.06       77.72     63.86 o 
 -22   0  12     6450.29     6431.99    172.55 o 
 -20   0  12      389.50      441.12     63.70 o 
 -18   0  12     1994.16     1903.63     84.53 o 
 -16   0  12     8508.16     8480.11    177.40 o 
 -14   0  12      182.45      148.27     19.48 o 
 -12   0  12    59285.91    62473.38   1205.89 o 
 -10   0  12    41703.24    44436.09    859.14 o 
  -8   0  12   100874.46   108192.74   2080.37 o 
  -6   0  12    18620.87    19365.88    380.67 o 
  -4   0  12    65451.18    70803.94   1364.95 o 
  -2   0  12     1569.66     2035.68     58.71 o 
   0   0  12     1044.11     1307.05     42.16 o 
   2   0  12    48026.52    53390.74   1037.71 o 
   4   0  12     2485.15     2859.51     86.25 o 
   6   0  12    10516.78    10852.67    226.26 o 
   8   0  12     4539.69     4201.98    164.70 o 
  10   0  12     1081.15     1096.51     64.00 o 
  12   0  12     8657.69     8317.61    184.21 o 
  14   0  12     2739.37     2799.16     96.74 o 
  16   0  12     6930.06     6949.86    235.87 o 
  18   0  12      363.58      486.34     84.67 o 
  20   0  12     1691.55     1871.44    118.46 o 
 -27   1  12      212.88      288.45     57.71 o 
 -25   1  12     1000.07     1287.95     83.94 o 
 -23   1  12     1810.25     2044.28     74.92 o 
 -21   1  12     9431.05     9131.38    223.70 o 
 -19   1  12     9208.09     8956.33    175.00 o 
 -17   1  12    12276.38    12254.21    190.31 o 
 -15   1  12     1385.26     1344.74     35.69 o 
 -13   1  12      291.64      328.03     18.24 o 
 -11   1  12     8469.12     9373.23    135.75 o 
  -9   1  12    14344.41    17867.15    249.65 o 
  -7   1  12     2871.73     2944.93     52.52 o 
  -5   1  12    13844.55    15619.04    234.85 o 
  -3   1  12      411.13      346.30     16.82 o 
  -1   1  12     3161.34     2391.97     46.25 o 
   1   1  12    18995.04    18537.85    260.00 o 
   3   1  12    49229.46    48960.36    672.40 o 
   5   1  12    18682.72    17569.21    264.92 o 
   7   1  12    14008.83    13210.07    191.19 o 
   9   1  12     3279.99     3243.23     60.73 o 
  11   1  12      300.62      285.58     27.02 o 
  13   1  12     2033.08     1946.45     57.19 o 
  15   1  12      386.15      349.36     38.33 o 
  17   1  12      171.27      144.48     44.06 o 
  19   1  12       39.95       12.33     58.45 o 
 -26   2  12      477.13      520.99     53.18 o 
 -24   2  12      128.13      123.08     48.76 o 
 -22   2  12      201.78      205.01     38.03 o 
 -20   2  12     3413.36     3307.82     77.86 o 
 -18   2  12      132.78      126.90     26.68 o 
 -16   2  12      167.07      143.53     35.85 o 
 -14   2  12     8491.52     8378.58    162.77 o 
 -12   2  12     3508.17     3163.28     56.53 o 
 -10   2  12    18903.59    17993.06    254.01 o 
  -8   2  12     4555.70     3697.77     60.75 o 
  -6   2  12    50027.03    52975.82    725.53 o 
  -4   2  12     3358.48     2986.63     60.71 o 
  -2   2  12     3587.44     2885.68     53.19 o 
   0   2  12     3200.20     3486.02     62.82 o 
   2   2  12       88.20       83.76     14.71 o 
   4   2  12     2888.08     3063.04     59.32 o 
   6   2  12      516.18      479.02     26.36 o 
   8   2  12      954.04      965.46     41.13 o 
  10   2  12     3944.32     3789.38     91.25 o 
  12   2  12      472.69      446.79     37.92 o 
  14   2  12     2353.79     2524.59     78.76 o 
  16   2  12     1085.33     1140.99     57.03 o 
  18   2  12     1702.60     1674.85    179.59 o 
 -23   3  12     2531.18     2593.13     91.45 o 
 -21   3  12       68.09      121.93     37.09 o 
 -19   3  12     1263.59     1264.34     51.54 o 
 -17   3  12       23.43       21.74     33.49 o 
 -15   3  12     2038.61     2002.22     60.63 o 
 -13   3  12       30.82        7.29     27.11 o 
 -11   3  12      597.34      640.22     38.15 o 
  -9   3  12     2878.54     2826.04     75.45 o 
  -7   3  12        8.41       64.92     33.11 o 
  -5   3  12     1236.56     1222.62     46.66 o 
  -3   3  12     6043.72     5537.02    102.41 o 
  -1   3  12     3304.14     2868.08     62.19 o 
   1   3  12    18437.20    17444.22    312.50 o 
   3   3  12     3028.41     2962.29     80.08 o 
   5   3  12     3304.79     3307.09     81.44 o 
   7   3  12        2.70       76.06     34.23 o 
   9   3  12      705.86      605.85     48.61 o 
  11   3  12      269.99      233.24     45.71 o 
  13   3  12      154.22      255.35     47.97 o 
  15   3  12      134.92      131.00     56.63 o 
  17   3  12       37.31       54.78     53.13 o 
 -20   4  12       93.52      148.60     45.71 o 
 -18   4  12       38.79      107.57     41.92 o 
 -16   4  12      226.34      266.93     53.22 o 
 -14   4  12        7.94       44.63     35.95 o 
 -12   4  12      435.29      491.52     42.07 o 
 -10   4  12     1239.75     1349.98     55.95 o 
  -8   4  12     1950.84     2026.81     69.36 o 
  -6   4  12      894.09      906.20     42.82 o 
  -4   4  12      162.97      200.52     26.99 o 
  -2   4  12      632.08      622.52     37.37 o 
   0   4  12      804.97      842.50     44.43 o 
   2   4  12      136.01      135.51     31.20 o 
   4   4  12      154.39      316.85     35.61 o 
   6   4  12      272.50      319.81     46.52 o 
   8   4  12     1178.96     1253.83     66.10 o 
  10   4  12       14.97       15.13     45.78 o 
  12   4  12      439.10      522.93     59.06 o 
 -13   5  12      210.74      238.59     46.10 o 
 -11   5  12       26.01       16.10     40.44 o 
  -9   5  12     2935.50     2987.11     99.60 o 
  -7   5  12      147.64      171.64     39.55 o 
  -5   5  12      331.18      471.64     46.03 o 
  -3   5  12        8.60        0.00     36.74 o 
  -1   5  12      224.31      290.08     46.05 o 
   1   5  12      324.54      347.96     44.78 o 
   3   5  12       28.39       18.26     45.48 o 
   5   5  12      252.69      202.45     51.91 o 
   7   5  12      116.23      118.11     52.54 o 
 -27   1  13     1776.00     1744.56     83.88 o 
 -25   1  13     3297.07     3037.65     88.99 o 
 -23   1  13     5068.14     5062.86    117.22 o 
 -21   1  13     1478.93     1688.84     60.03 o 
 -19   1  13    13393.39    13334.88    249.22 o 
 -17   1  13    10697.13    10421.58    202.16 o 
 -15   1  13    16717.34    17913.02    270.47 o 
 -13   1  13    20047.31    21437.12    299.63 o 
 -11   1  13    13459.89    14293.77    202.52 o 
  -9   1  13    46589.69    49865.10    682.02 o 
  -7   1  13      730.93      609.23     26.08 o 
  -5   1  13    38097.07    39975.36    586.83 o 
  -3   1  13    29454.74    33363.85    491.60 o 
  -1   1  13    33505.96    34677.54    510.89 o 
   1   1  13    11604.98    11247.47    162.46 o 
   3   1  13     9567.97     9668.01    141.99 o 
   5   1  13    25165.15    24798.28    346.80 o 
   7   1  13      866.34      788.78     32.95 o 
   9   1  13    10610.15    10182.44    173.50 o 
  11   1  13     5005.61     4711.79    214.33 o 
  13   1  13     1929.99     1955.53     66.64 o 
  15   1  13     2829.56     2688.38     78.24 o 
  17   1  13      131.84      128.41     48.77 o 
  19   1  13      950.48      974.90     83.90 o 
 -26   2  13        6.71        0.00     46.60 o 
 -24   2  13      297.18      379.08     50.18 o 
 -22   2  13       52.63        0.00     36.39 o 
 -20   2  13      636.98      685.86     37.28 o 
 -18   2  13     4862.74     4596.77    100.88 o 
 -16   2  13     7786.20     7648.05    138.16 o 
 -14   2  13     2952.38     2926.69     65.03 o 
 -12   2  13     1739.88     1863.49     41.98 o 
 -10   2  13       13.66       29.02     15.18 o 
  -8   2  13     5292.51     5502.72     91.50 o 
  -6   2  13    18619.72    21282.49    345.10 o 
  -4   2  13     2177.90     2128.16     49.56 o 
  -2   2  13       68.90       44.48     16.29 o 
   0   2  13      148.24      140.49     18.59 o 
   2   2  13      628.76      639.83     29.56 o 
   4   2  13      537.67      565.47     24.52 o 
   6   2  13     1556.37     1330.47     44.55 o 
   8   2  13     5275.50     5068.87    110.40 o 
  10   2  13     2975.94     2836.64     90.56 o 
  12   2  13      583.15      528.89     42.36 o 
  14   2  13      135.32      117.92     40.45 o 
  16   2  13      271.83      229.44     50.78 o 
  18   2  13      248.03      289.02     55.54 o 
 -23   3  13      275.01      300.18     50.96 o 
 -21   3  13     5447.75     5190.64    117.99 o 
 -19   3  13      708.02      765.55     44.01 o 
 -17   3  13     6940.38     6759.44    155.13 o 
 -15   3  13       43.51       75.21     30.66 o 
 -13   3  13     4927.80     4482.30    109.88 o 
 -11   3  13     7080.45     6830.42    152.01 o 
  -9   3  13        9.23       11.13     20.07 o 
  -7   3  13    19223.59    18590.31    321.70 o 
  -5   3  13      587.44      521.59     26.59 o 
  -3   3  13    43870.18    42731.91    680.32 o 
  -1   3  13      394.10      402.79     25.36 o 
   1   3  13      888.02      911.05     34.11 o 
   3   3  13    10274.65     9730.80    188.73 o 
   5   3  13       57.94       63.42     30.23 o 
   7   3  13     4683.43     4698.74    140.03 o 
   9   3  13       55.48       43.11     59.97 o 
  11   3  13     3491.08     3398.56    106.07 o 
  13   3  13      476.57      501.43     54.74 o 
  15   3  13       10.97       48.61     51.84 o 
 -20   4  13     1343.02     1345.92     65.91 o 
 -18   4  13     2860.97     2853.74     92.43 o 
 -16   4  13     1315.14     1344.93     89.27 o 
 -14   4  13      524.84      523.84     44.91 o 
 -12   4  13        1.72        0.00     33.62 o 
 -10   4  13      144.00      112.13     34.85 o 
  -8   4  13     2772.66     2697.18     71.36 o 
  -6   4  13     3184.85     2988.51     75.28 o 
  -4   4  13      678.08      571.99     32.12 o 
  -2   4  13      611.46      551.31     38.21 o 
   0   4  13      615.87      640.72     39.56 o 
   2   4  13      825.57      921.23     45.66 o 
   4   4  13     4097.48     4038.39    168.60 o 
   6   4  13     4338.87     4509.45    125.01 o 
   8   4  13     3833.83     3884.44    143.61 o 
  10   4  13      368.75      495.07     63.40 o 
  12   4  13       35.98       56.11     51.25 o 
 -13   5  13       93.68      107.58     44.62 o 
 -11   5  13        7.28       16.19     40.77 o 
  -9   5  13     1153.70     1281.47    128.30 o 
  -7   5  13     1102.89     1309.86    102.59 o 
  -5   5  13     4715.89     4866.67    129.55 o 
  -3   5  13      245.23      322.11     44.12 o 
  -1   5  13      815.55      858.96     59.15 o 
   1   5  13       34.30       27.52     45.26 o 
   3   5  13        4.29        0.00     47.42 o 
   5   5  13      941.45      898.39     66.12 o 
   7   5  13      153.12      205.13     57.51 o 
 -26   0  14     9625.19    10340.72    399.53 o 
 -24   0  14      102.68       57.56     65.23 o 
 -22   0  14     7487.37     7340.37    192.21 o 
 -20   0  14     2258.62     2385.06     84.55 o 
 -18   0  14     3406.38     3343.55     99.93 o 
 -16   0  14    14883.86    15395.92    309.78 o 
 -14   0  14     2328.26     2151.50     58.77 o 
 -12   0  14    27855.17    30181.04    589.41 o 
 -10   0  14    17201.94    17727.16    350.88 o 
  -8   0  14      923.47     1222.57     39.98 o 
  -6   0  14   117404.76   127876.88   2457.90 o 
  -4   0  14    47186.40    49401.25   1101.17 o 
  -2   0  14    75652.81    70633.90   1815.27 o 
   0   0  14      914.33     1385.44     46.56 o 
   2   0  14    54937.50    60469.69   1174.75 o 
   4   0  14      409.06      644.54     56.64 o 
   6   0  14     2090.32     1749.09     60.02 o 
   8   0  14    12299.16    12217.60    256.74 o 
  10   0  14      264.30      283.80     35.57 o 
  12   0  14     4198.79     4404.19    130.21 o 
  14   0  14      446.93      525.99     53.10 o 
  16   0  14      247.18      248.20     77.69 o 
  18   0  14     2753.64     2753.38    142.67 o 
 -27   1  14      373.75      386.69     60.38 o 
 -25   1  14       24.69       42.84     40.03 o 
 -23   1  14      669.00      530.19     43.63 o 
 -21   1  14      970.05     1011.50     48.65 o 
 -19   1  14     1945.39     1946.84     53.21 o 
 -17   1  14    18892.81    18600.77    383.89 o 
 -15   1  14    19339.46    19602.12    368.47 o 
 -13   1  14    28285.47    28669.94    397.78 o 
 -11   1  14    17661.71    18093.69    254.28 o 
  -9   1  14    14985.88    15314.38    216.40 o 
  -7   1  14       17.30       62.34     11.00 o 
  -5   1  14      145.94      236.02     16.82 o 
  -3   1  14    16250.57    19537.99    293.04 o 
  -1   1  14     7265.92     8311.67    122.98 o 
   1   1  14     4460.95     4625.56     74.50 o 
   3   1  14     2203.45     2017.90     46.03 o 
   5   1  14     6022.42     5589.67     90.18 o 
   7   1  14     8323.10     8080.64    124.52 o 
   9   1  14     6848.71     6577.96    106.32 o 
  11   1  14    11572.41    11448.51    199.87 o 
  13   1  14     2169.74     2061.87     69.35 o 
  15   1  14      681.23      752.01     54.65 o 
  17   1  14      134.90      135.61     48.14 o 
  19   1  14        0.94        0.58     63.33 o 
 -26   2  14       12.48       88.96     50.28 o 
 -24   2  14     7875.90     8121.69    189.71 o 
 -22   2  14       45.98       62.94     40.23 o 
 -20   2  14     2688.79     2493.03    106.06 o 
 -18   2  14     4820.47     4817.45    104.87 o 
 -16   2  14     2186.32     2111.68     58.88 o 
 -14   2  14    11224.45    11380.56    211.12 o 
 -12   2  14     2284.28     2065.78     46.34 o 
 -10   2  14     6654.37     7017.82    114.98 o 
  -8   2  14    12106.89    11592.88    194.88 o 
  -6   2  14      212.68      171.80     19.32 o 
  -4   2  14    42032.41    40495.68    645.74 o 
  -2   2  14     3685.09     3346.77     68.34 o 
   0   2  14    54420.98    53185.94    843.49 o 
   2   2  14     2495.78     2124.07     58.56 o 
   4   2  14     4693.88     4109.09    103.31 o 
   6   2  14     5898.06     5837.39    110.55 o 
   8   2  14      794.25      797.43     40.67 o 
  10   2  14     1502.46     1468.66     55.24 o 
  12   2  14      261.51      327.54     40.04 o 
  14   2  14     1343.58     1307.01     59.95 o 
  16   2  14      991.77     1116.89     68.67 o 
  18   2  14       98.76       99.80     58.39 o 
 -23   3  14      985.86     1093.89     97.53 o 
 -21   3  14      290.39      181.73     42.82 o 
 -19   3  14     1550.84     1652.68     65.28 o 
 -17   3  14      439.37      448.40     40.67 o 
 -15   3  14     6014.79     5785.48    135.85 o 
 -13   3  14      668.67      707.92     41.27 o 
 -11   3  14     6016.58     5778.96    120.02 o 
  -9   3  14      423.55      530.35     29.38 o 
  -7   3  14      120.99       81.55     21.66 o 
  -5   3  14     2472.94     2263.73     59.60 o 
  -3   3  14     2216.07     2375.31     66.39 o 
  -1   3  14      111.44      137.50     22.31 o 
   1   3  14      925.87      875.09     48.27 o 
   3   3  14      357.80      353.45     32.24 o 
   5   3  14     3288.90     3210.82     89.59 o 
   7   3  14     1708.21     1687.85     70.40 o 
   9   3  14     4216.42     4089.39    131.74 o 
  11   3  14      536.13      612.49     55.28 o 
  13   3  14      332.29      372.98     54.06 o 
  15   3  14       55.32       39.26     50.61 o 
 -20   4  14        3.18        0.00     42.93 o 
 -18   4  14     1487.24     1646.26     69.84 o 
 -16   4  14      654.32      664.40     50.09 o 
 -14   4  14     1144.23     1121.79     55.42 o 
 -12   4  14      100.80      131.45     36.67 o 
 -10   4  14     1835.04     1708.59     74.25 o 
  -8   4  14        8.56        0.00     27.32 o 
  -6   4  14     1543.50     1580.25     54.28 o 
  -4   4  14        2.64       45.13     24.42 o 
  -2   4  14     3652.80     3292.16    120.30 o 
   0   4  14      691.72      506.15     38.08 o 
   2   4  14      383.41      433.18     38.94 o 
   4   4  14       60.64       37.12     41.95 o 
   6   4  14      544.28      566.44     53.96 o 
   8   4  14        8.44       49.61     46.83 o 
  10   4  14       80.77      122.38     50.63 o 
  12   4  14       26.94       22.17     56.24 o 
 -13   5  14       52.91       51.01     43.51 o 
 -11   5  14       80.58       76.76     44.77 o 
  -9   5  14     1132.35     1115.96     67.18 o 
  -7   5  14       58.89       15.49     45.96 o 
  -5   5  14      309.06      277.83     45.27 o 
  -3   5  14        2.17        0.00     39.59 o 
  -1   5  14      652.85      775.88     57.88 o 
   1   5  14        3.09        0.00     37.55 o 
   3   5  14      812.37      976.45     66.62 o 
   5   5  14       93.07      115.99     53.64 o 
 -27   1  15       20.95       58.29     54.29 o 
 -25   1  15      522.65      562.90     48.14 o 
 -23   1  15      237.53      230.41     39.35 o 
 -21   1  15       28.43       11.36     32.23 o 
 -19   1  15      649.11      756.50     34.32 o 
 -17   1  15     1789.92     1692.75     53.14 o 
 -15   1  15      152.57      194.98     17.65 o 
 -13   1  15       88.76      146.05     16.37 o 
 -11   1  15     1519.44     1549.53     46.41 o 
  -9   1  15       49.44       85.96     13.86 o 
  -7   1  15     1329.77     1549.38     36.44 o 
  -5   1  15     1241.34     1231.79     32.67 o 
  -3   1  15      866.09      832.45     25.87 o 
  -1   1  15     7144.78     7427.63    111.98 o 
   1   1  15      161.88      119.48     15.61 o 
   3   1  15     1079.02     1087.86     40.76 o 
   5   1  15       30.55        9.74     17.38 o 
   7   1  15      318.61      338.56     26.08 o 
   9   1  15      330.41      277.85     27.84 o 
  11   1  15       26.05       56.13     31.97 o 
  13   1  15      168.19      141.88     37.95 o 
  15   1  15       13.05       28.14     43.83 o 
  17   1  15       68.10       38.09     48.52 o 
 -26   2  15        3.45        0.00     46.97 o 
 -24   2  15      638.92      687.94     56.23 o 
 -22   2  15      567.77      595.72     49.57 o 
 -20   2  15     5785.82     5335.33    116.04 o 
 -18   2  15     1145.34     1085.78     44.08 o 
 -16   2  15      645.28      589.54     34.77 o 
 -14   2  15     9574.99     9688.56    165.54 o 
 -12   2  15     4506.99     4518.14     88.89 o 
 -10   2  15    12146.43    11846.10    200.73 o 
  -8   2  15     2613.01     2445.88     55.99 o 
  -6   2  15     7923.17     7663.20    135.17 o 
  -4   2  15      753.78      703.97     29.69 o 
  -2   2  15      767.84      786.68     31.12 o 
   0   2  15    10177.34     9947.22    171.71 o 
   2   2  15     8474.64     7803.88    178.81 o 
   4   2  15     5151.96     4825.02     94.86 o 
   6   2  15      296.50      307.58     31.86 o 
   8   2  15      194.31      194.24     38.35 o 
  10   2  15     1328.96     1382.62     63.48 o 
  12   2  15      371.99      343.87     48.76 o 
  14   2  15     1587.93     1603.93     75.20 o 
  16   2  15      216.53      176.58     60.44 o 
 -23   3  15     1703.34     1728.10     87.15 o 
 -21   3  15      947.40      995.18     56.35 o 
 -19   3  15      819.05      873.78     71.49 o 
 -17   3  15       69.09       45.78     34.09 o 
 -15   3  15      390.72      381.35     43.19 o 
 -13   3  15     3307.85     3097.52     86.50 o 
 -11   3  15     4538.30     4270.40     95.63 o 
  -9   3  15     3945.59     3873.73     79.79 o 
  -7   3  15     1990.28     1919.80     51.50 o 
  -5   3  15       17.92       13.11     22.83 o 
  -3   3  15     8717.27     8720.67    206.09 o 
  -1   3  15     4860.90     4504.56     90.32 o 
   1   3  15     3735.82     3536.59     76.00 o 
   3   3  15     7485.19     7083.38    146.03 o 
   5   3  15     3883.79     3534.74    136.71 o 
   7   3  15      100.46       42.54     40.93 o 
   9   3  15        6.88        0.00     41.06 o 
  11   3  15      902.51     1062.62     73.28 o 
  13   3  15      416.15      418.39     56.98 o 
  15   3  15      388.88      409.68     59.84 o 
 -20   4  15       13.43       28.92     45.81 o 
 -18   4  15      272.94      312.21     47.44 o 
 -16   4  15     1201.80     1202.20     60.23 o 
 -14   4  15      436.75      474.21     44.89 o 
 -12   4  15     6374.01     6158.81    147.51 o 
 -10   4  15     1888.99     1720.08     66.31 o 
  -8   4  15     5281.78     5306.73    115.69 o 
  -6   4  15      233.36      269.14     32.20 o 
  -4   4  15       73.56      117.37     29.04 o 
  -2   4  15     1270.49     1355.94     54.17 o 
   0   4  15      366.45      289.59     35.91 o 
   2   4  15     4200.70     3937.10    184.43 o 
   4   4  15       34.64        0.00     41.18 o 
   6   4  15      327.03      243.28     49.56 o 
   8   4  15      566.84      614.24     59.91 o 
  10   4  15      300.51      286.84     56.06 o 
 -13   5  15      665.93      669.42     55.67 o 
 -11   5  15      451.36      514.85     50.84 o 
  -9   5  15      587.12      691.82     59.74 o 
  -7   5  15      362.39      348.73     55.07 o 
  -5   5  15       27.40       21.66     41.83 o 
  -3   5  15      839.22      841.97     57.94 o 
  -1   5  15     1488.60     1510.01     72.75 o 
   1   5  15     1816.80     1948.33     72.86 o 
   3   5  15      742.17      911.06     68.03 o 
   5   5  15      189.22      182.84     54.96 o 
 -26   0  16     6597.75     6739.60    359.47 o 
 -24   0  16      260.11      289.78     73.05 o 
 -22   0  16    15619.23    16401.70    390.20 o 
 -20   0  16      327.40      320.48     39.63 o 
 -18   0  16    39201.92    39205.27   1835.03 o 
 -16   0  16       92.75      149.12     24.81 o 
 -14   0  16    40438.14    42479.57    827.38 o 
 -12   0  16    18169.73    20870.57    413.22 o 
 -10   0  16     5951.87     6424.78    137.73 o 
  -8   0  16    39801.68    45082.57    876.73 o 
  -6   0  16     3511.52     3328.09     80.08 o 
  -4   0  16    13302.92    13670.52    276.74 o 
  -2   0  16    47018.77    47656.79    927.16 o 
   0   0  16      664.66      794.30     42.14 o 
   2   0  16    38310.81    39952.71    783.50 o 
   4   0  16     2513.31     2387.50     71.33 o 
   6   0  16    46067.75    46500.20    911.94 o 
   8   0  16      114.61      119.31     32.27 o 
  10   0  16     8026.38     7438.35    195.81 o 
  12   0  16     1244.33     1200.96     79.64 o 
  14   0  16      155.36      119.30     63.19 o 
  16   0  16     2103.11     2123.48    123.68 o 
  18   0  16      428.02      514.07     86.41 o 
 -27   1  16      437.88      433.93     69.80 o 
 -25   1  16       47.83        0.00     39.67 o 
 -23   1  16      243.54      317.97     40.79 o 
 -21   1  16      684.04      574.93     40.66 o 
 -19   1  16     2750.83     2787.40     66.08 o 
 -17   1  16     1494.27     1508.15     40.98 o 
 -15   1  16     1917.46     1855.68     41.19 o 
 -13   1  16     5615.65     5451.77     97.79 o 
 -11   1  16    16374.34    16431.78    248.70 o 
  -9   1  16    40873.98    41956.07    616.90 o 
  -7   1  16    35624.73    36503.21    538.57 o 
  -5   1  16    27779.41    28003.64    416.53 o 
  -3   1  16    18303.04    17722.24    292.32 o 
  -1   1  16      164.12      164.83     14.21 o 
   1   1  16      339.78      401.98     19.56 o 
   3   1  16     3095.87     3045.37     63.05 o 
   5   1  16     5415.13     5028.95    162.00 o 
   7   1  16     1158.53     1138.40     39.43 o 
   9   1  16      148.09      135.94     28.00 o 
  11   1  16      803.21      845.01     46.52 o 
  13   1  16     1866.50     1921.63     68.62 o 
  15   1  16      935.24     1075.78     64.11 o 
  17   1  16     1387.52     1497.59     77.61 o 
 -24   2  16     5534.95     5457.69    150.29 o 
 -22   2  16      327.72      413.65     60.97 o 
 -20   2  16    15484.53    15876.18    293.69 o 
 -18   2  16       49.33       61.79     28.02 o 
 -16   2  16    19326.14    18853.52    340.30 o 
 -14   2  16     2187.16     2222.79     53.37 o 
 -12   2  16     7799.19     7629.58    135.66 o 
 -10   2  16    12899.67    11862.44    498.75 o 
  -8   2  16      117.80       98.69     19.90 o 
  -6   2  16    22761.31    24330.97    395.37 o 
  -4   2  16     4296.64     3985.28     80.53 o 
  -2   2  16      661.57      730.84     31.45 o 
   0   2  16    33571.39    33282.18    535.38 o 
   2   2  16      446.28      465.47     28.48 o 
   4   2  16    24388.54    23468.11    466.45 o 
   6   2  16     1765.43     1627.51     57.17 o 
   8   2  16     6653.27     6569.38    157.24 o 
  10   2  16      120.60      118.22     42.58 o 
  12   2  16     2305.18     2295.65     87.65 o 
  14   2  16     1554.02     1654.93     94.62 o 
  16   2  16        3.78      195.46     62.37 o 
 -23   3  16      202.53      165.48     46.11 o 
 -21   3  16       13.60       40.20     40.66 o 
 -19   3  16       63.43       69.64     37.85 o 
 -17   3  16       60.53      141.48     36.75 o 
 -15   3  16      146.33      190.46     50.77 o 
 -13   3  16     1425.39     1395.55     56.92 o 
 -11   3  16     1955.19     1890.29     58.75 o 
  -9   3  16     2825.21     2610.15     62.47 o 
  -7   3  16     2165.95     2044.70     71.16 o 
  -5   3  16     1730.82     1562.79     57.25 o 
  -3   3  16      360.73      323.16     27.75 o 
  -1   3  16      912.35      886.92     36.51 o 
   1   3  16       31.31       27.08     27.52 o 
   3   3  16       13.58        0.00     29.07 o 
   5   3  16      272.28      319.68     39.43 o 
   7   3  16       70.22      108.90     42.33 o 
   9   3  16      352.54      418.53     52.26 o 
  11   3  16      794.06      896.97     64.62 o 
  13   3  16      260.46      292.68     56.28 o 
 -18   4  16     1479.27     1656.91     72.22 o 
 -16   4  16      138.10       87.43     42.12 o 
 -14   4  16      659.68      724.69     51.42 o 
 -12   4  16      159.85      128.14     38.42 o 
 -10   4  16     1454.56     1396.29     69.75 o 
  -8   4  16       16.39       69.20     30.76 o 
  -6   4  16     1548.15     1414.97     53.17 o 
  -4   4  16      399.36      371.04     34.65 o 
  -2   4  16     2418.80     2389.94     73.33 o 
   0   4  16        2.77        0.00     31.57 o 
   2   4  16     1405.27     1444.45     59.87 o 
   4   4  16       57.23       64.67     55.76 o 
   6   4  16      624.02      719.88     77.67 o 
   8   4  16      159.75      117.61     51.15 o 
  10   4  16       96.90      152.46     54.89 o 
 -11   5  16        5.13        0.00     52.91 o 
  -9   5  16        1.70       30.74     40.89 o 
  -7   5  16      200.04      247.15     46.61 o 
  -5   5  16       10.41       10.53     45.91 o 
  -3   5  16        4.40        0.00     42.32 o 
  -1   5  16       71.77      111.74     44.07 o 
   1   5  16        6.71       32.42     50.02 o 
   3   5  16      197.59      327.90     58.71 o 
 -27   1  17     1241.83     1433.33     72.36 o 
 -25   1  17     3037.79     3020.75    171.36 o 
 -23   1  17     6749.54     6564.42    157.40 o 
 -21   1  17     4872.21     4722.57    119.74 o 
 -19   1  17     2607.97     2759.40     90.20 o 
 -17   1  17     3191.54     3064.82    106.02 o 
 -15   1  17    26649.63    27398.02    407.95 o 
 -13   1  17     2046.54     2109.93     47.67 o 
 -11   1  17    21613.43    22955.26    343.05 o 
  -9   1  17    20422.39    21775.46    326.74 o 
  -7   1  17     9392.06     9603.91    151.83 o 
  -5   1  17    18211.05    19426.72    293.75 o 
  -3   1  17     2429.00     2305.77     57.03 o 
  -1   1  17     7692.89     7420.21    134.56 o 
   1   1  17    11641.96    11236.11    194.44 o 
   3   1  17     8568.82     7987.23    153.79 o 
   5   1  17     6064.18     5997.55    106.90 o 
   7   1  17     2305.28     2218.27     56.94 o 
   9   1  17     3495.83     3416.66     75.21 o 
  11   1  17       78.31       80.29     36.54 o 
  13   1  17     2467.66     2392.30     80.32 o 
  15   1  17      601.68      661.28     60.47 o 
  17   1  17      273.13      216.93     60.13 o 
 -24   2  17        5.85       26.73     44.38 o 
 -22   2  17      248.54      189.47     51.99 o 
 -20   2  17     6823.32     6538.31    136.97 o 
 -18   2  17     1729.01     1723.12     56.57 o 
 -16   2  17     1409.75     1312.32     47.43 o 
 -14   2  17      166.12      215.80     25.73 o 
 -12   2  17     1407.11     1406.30     43.76 o 
 -10   2  17      906.36      985.56     38.52 o 
  -8   2  17      545.83      547.74     27.90 o 
  -6   2  17    13961.11    13657.49    230.21 o 
  -4   2  17     7530.14     7061.35    128.45 o 
  -2   2  17    16362.26    15652.65    261.52 o 
   0   2  17     1759.78     1684.68     65.46 o 
   2   2  17       57.34       40.15     23.48 o 
   4   2  17     2283.34     2108.78     64.11 o 
   6   2  17     1034.88     1007.49     46.93 o 
   8   2  17     2096.46     2026.91    108.02 o 
  10   2  17      228.84      160.84     44.52 o 
  12   2  17      397.80      459.43     54.49 o 
  14   2  17       55.07       83.99     53.22 o 
  16   2  17       23.78       13.20     60.39 o 
 -23   3  17      330.35      332.02     49.11 o 
 -21   3  17     2783.38     2750.97     91.36 o 
 -19   3  17        6.23        4.13     36.01 o 
 -17   3  17    13671.88    13769.53    290.24 o 
 -15   3  17      397.12      430.37     40.74 o 
 -13   3  17     9745.15     9434.16    205.18 o 
 -11   3  17     1643.23     1607.17     54.67 o 
  -9   3  17     1522.74     1455.26     46.40 o 
  -7   3  17     9054.04     8223.62    215.27 o 
  -5   3  17     1922.54     1859.00     53.85 o 
  -3   3  17    14003.90    13299.35    227.41 o 
  -1   3  17     2061.57     1897.68     54.15 o 
   1   3  17     2746.39     2547.17     72.78 o 
   3   3  17     1646.58     1626.83     84.05 o 
   5   3  17      459.42      468.88     40.36 o 
   7   3  17     7043.47     6791.81    166.61 o 
   9   3  17      419.05      401.67     53.24 o 
  11   3  17     2162.37     2153.45    111.70 o 
  13   3  17        1.04       21.71     53.44 o 
 -18   4  17     1699.19     1711.22     73.45 o 
 -16   4  17      604.60      540.92     49.90 o 
 -14   4  17     2467.20     2447.40    100.14 o 
 -12   4  17        0.87        1.64     35.82 o 
 -10   4  17       47.92       62.92     40.37 o 
  -8   4  17     4900.82     4927.85    111.79 o 
  -6   4  17      892.95      858.65     40.74 o 
  -4   4  17     3865.99     3780.73     91.16 o 
  -2   4  17     1765.85     1598.34     64.47 o 
   0   4  17     2113.05     2023.63     70.80 o 
   2   4  17        2.98       13.59     36.22 o 
   4   4  17        6.42        0.00     45.65 o 
   6   4  17     1208.54     1337.36     73.91 o 
   8   4  17      377.60      387.11     58.12 o 
 -11   5  17      315.32      473.40     52.35 o 
  -9   5  17      322.91      350.46     47.53 o 
  -7   5  17       45.22       77.29     64.30 o 
  -5   5  17     1615.38     1625.87     72.95 o 
  -3   5  17      323.76      298.99     51.01 o 
  -1   5  17      740.87      585.58     51.04 o 
   1   5  17      194.93      189.67     55.02 o 
 -26   0  18      907.19      861.53     94.24 o 
 -24   0  18      528.67      413.15     74.04 o 
 -22   0  18      582.06      550.37     49.71 o 
 -20   0  18     3544.43     3228.94    103.73 o 
 -18   0  18      844.69      887.67     50.50 o 
 -16   0  18     5749.92     5543.65    162.03 o 
 -14   0  18    26794.90    27758.72    546.78 o 
 -12   0  18    39959.18    41502.91    809.23 o 
 -10   0  18    21358.69    22414.61    444.40 o 
  -8   0  18    23480.03    24833.19    490.95 o 
  -6   0  18       57.62      145.17     24.21 o 
  -4   0  18      668.45      652.16     32.26 o 
  -2   0  18     4105.29     4134.36     99.45 o 
   0   0  18    17378.01    20716.77    415.64 o 
   2   0  18     3854.98     4075.73    101.87 o 
   4   0  18     1763.99     1843.74     64.55 o 
   6   0  18     2966.92     2589.02    130.02 o 
   8   0  18     8467.19     8510.13    376.54 o 
  10   0  18     1497.59     1365.19     61.49 o 
  12   0  18     1905.91     2106.03     91.58 o 
  14   0  18     2289.50     2297.64    185.12 o 
  16   0  18      764.13      599.37    146.88 o 
 -27   1  18     2390.68     2521.30     93.43 o 
 -25   1  18     2667.52     2829.25    179.16 o 
 -23   1  18     5339.98     5410.84    225.41 o 
 -21   1  18     1891.83     2215.66     78.47 o 
 -19   1  18     1594.46     1484.74     65.53 o 
 -17   1  18     5434.44     5293.49    145.67 o 
 -15   1  18     2534.39     2632.88     55.82 o 
 -13   1  18     1692.75     1841.51     50.53 o 
 -11   1  18       32.00       78.79     18.15 o 
  -9   1  18      695.81      736.26     33.67 o 
  -7   1  18     4765.86     4599.85     81.61 o 
  -5   1  18     8117.84     7450.62    134.12 o 
  -3   1  18    37690.82    38037.21    610.69 o 
  -1   1  18    29990.14    29747.54    482.64 o 
   1   1  18    19034.60    18277.61    318.22 o 
   3   1  18     2828.47     2881.10     92.29 o 
   5   1  18     3173.63     3108.16     75.10 o 
   7   1  18      144.79      139.05     31.52 o 
   9   1  18     1127.02     1190.83     55.34 o 
  11   1  18     1062.44     1062.89     62.30 o 
  13   1  18        5.57        0.00     60.67 o 
  15   1  18      118.08       94.52     58.43 o 
 -24   2  18      301.31      326.30     50.93 o 
 -22   2  18      620.23      695.99     52.61 o 
 -20   2  18        0.40       21.93     31.51 o 
 -18   2  18     1295.09     1225.90     53.53 o 
 -16   2  18     7316.38     7161.27    160.81 o 
 -14   2  18    22831.39    22471.93    400.31 o 
 -12   2  18     7291.40     7271.76    132.23 o 
 -10   2  18     6435.73     6004.41    123.84 o 
  -8   2  18      368.70      346.74     37.28 o 
  -6   2  18      176.89      139.50     23.36 o 
  -4   2  18     3116.02     2802.34     65.65 o 
  -2   2  18     1709.44     1589.23     82.54 o 
   0   2  18      243.69      299.58     28.26 o 
   2   2  18     1237.98     1092.27     81.91 o 
   4   2  18      177.14      154.34     28.38 o 
   6   2  18      379.48      421.81     39.43 o 
   8   2  18     2799.28     2725.03     92.06 o 
  10   2  18     5251.15     5092.58    137.52 o 
  12   2  18     2288.83     2299.72     92.01 o 
  14   2  18      610.39      705.12     64.38 o 
 -23   3  18       11.53       15.73     45.84 o 
 -21   3  18     1620.16     1661.59     72.80 o 
 -19   3  18       24.01        0.00     37.76 o 
 -17   3  18     3764.26     3596.92    101.03 o 
 -15   3  18      275.73      316.10     38.31 o 
 -13   3  18        7.89      103.70     38.33 o 
 -11   3  18     2269.24     2041.50     87.61 o 
  -9   3  18      948.65      977.12     39.56 o 
  -7   3  18       51.05       61.56     25.07 o 
  -5   3  18     6461.57     6049.26    116.79 o 
  -3   3  18      191.32      214.07     28.74 o 
  -1   3  18     7308.04     7269.77    148.13 o 
   1   3  18      641.77      598.09     40.92 o 
   3   3  18     1019.44     1061.31     50.66 o 
   5   3  18       13.97        0.00     40.34 o 
   7   3  18      330.26      291.18     50.02 o 
   9   3  18      263.61      247.42     64.70 o 
  11   3  18      289.88      354.83     58.68 o 
  13   3  18       11.40        0.00     56.05 o 
 -18   4  18      201.06      249.23     46.67 o 
 -16   4  18      734.89      870.44     79.37 o 
 -14   4  18       25.96       65.86     40.40 o 
 -12   4  18      375.68      369.67     44.02 o 
 -10   4  18       21.88       32.55     36.30 o 
  -8   4  18      642.62      593.76     45.99 o 
  -6   4  18       14.62        0.00     29.18 o 
  -4   4  18       48.77       44.19     37.98 o 
  -2   4  18       27.76       39.31     35.19 o 
   0   4  18      303.82      356.00     42.09 o 
   2   4  18        1.25       29.26     38.17 o 
   4   4  18      623.05      560.31     58.12 o 
   6   4  18      278.11      367.32     59.05 o 
   8   4  18      327.37      441.51     59.48 o 
 -11   5  18     1274.45     1470.84    114.81 o 
  -9   5  18       81.20       91.80     68.06 o 
  -7   5  18      718.70      762.87     58.95 o 
  -5   5  18       35.05       69.50     55.72 o 
  -3   5  18      214.10      337.37     53.75 o 
  -1   5  18      134.00      116.04     44.32 o 
 -25   1  19     1888.38     2027.73     81.31 o 
 -23   1  19     1325.79     1420.01     94.19 o 
 -21   1  19     7734.12     7637.06    174.84 o 
 -19   1  19       80.37      100.18     32.96 o 
 -17   1  19     5026.99     4942.08    109.42 o 
 -15   1  19    18053.57    18386.33    316.19 o 
 -13   1  19     2433.91     2475.03     79.90 o 
 -11   1  19    12723.17    13430.97    208.03 o 
  -9   1  19     1987.97     2096.29     48.82 o 
  -7   1  19    15777.00    16223.00    270.36 o 
  -5   1  19      932.60      995.72     44.59 o 
  -3   1  19    10204.36    10150.81    177.74 o 
  -1   1  19      674.55      674.86     70.43 o 
   1   1  19     4734.96     4588.98    143.68 o 
   3   1  19    21440.13    21519.13    368.51 o 
   5   1  19     1095.82     1105.71     83.19 o 
   7   1  19     1528.05     1497.15     53.07 o 
   9   1  19     4442.11     4267.16    120.32 o 
  11   1  19       73.73       15.22     46.27 o 
  13   1  19      296.18      466.43     65.62 o 
  15   1  19      292.78      339.04     67.25 o 
 -24   2  19      923.89      987.23     71.73 o 
 -22   2  19     1454.41     1486.64     84.65 o 
 -20   2  19      854.26      857.22     49.81 o 
 -18   2  19      132.37      242.06     36.23 o 
 -16   2  19      951.39      850.90     47.26 o 
 -14   2  19     1794.89     1791.28     52.29 o 
 -12   2  19     2434.76     2363.75     59.88 o 
 -10   2  19     4429.06     4334.06     88.88 o 
  -8   2  19     1276.44     1253.57     54.32 o 
  -6   2  19      445.61      428.92     29.12 o 
  -4   2  19        8.03       40.93     23.61 o 
  -2   2  19      845.27      935.76     42.32 o 
   0   2  19    14180.58    13649.63    233.93 o 
   2   2  19     1575.28     1507.20     49.49 o 
   4   2  19      500.52      556.18     36.44 o 
   6   2  19     1358.59     1368.27     60.29 o 
   8   2  19     1073.32     1042.99     62.93 o 
  10   2  19       53.44       81.23     47.56 o 
  12   2  19      133.29      104.96     52.33 o 
  14   2  19      579.10      580.42     73.48 o 
 -23   3  19     2142.02     2275.93     87.09 o 
 -21   3  19       51.26       66.13     42.07 o 
 -19   3  19     1462.44     1383.58     84.80 o 
 -17   3  19      286.07      387.49     42.87 o 
 -15   3  19      338.48      350.61     50.72 o 
 -13   3  19     8488.58     7965.73    180.00 o 
 -11   3  19     2731.08     2556.31     67.20 o 
  -9   3  19    14776.36    14612.89    273.85 o 
  -7   3  19      990.38      907.38     41.69 o 
  -5   3  19     2748.61     2594.39     66.84 o 
  -3   3  19     2114.99     1910.85     57.36 o 
  -1   3  19       23.23       18.59     27.60 o 
   1   3  19     4981.49     4810.04    112.99 o 
   3   3  19      235.09      232.84     38.68 o 
   5   3  19     1841.06     1811.66     75.34 o 
   7   3  19       15.42        6.22     56.20 o 
   9   3  19      146.04      181.40     52.92 o 
  11   3  19      698.27      776.10     68.19 o 
 -18   4  19      917.43     1087.01     64.36 o 
 -16   4  19       54.06       41.13     43.50 o 
 -14   4  19        8.97       10.56     40.73 o 
 -12   4  19      982.14      929.64     55.58 o 
 -10   4  19     1250.07     1207.83     74.55 o 
  -8   4  19     2366.32     2115.83     68.93 o 
  -6   4  19      444.82      448.37     36.96 o 
  -4   4  19      578.08      580.28     47.40 o 
  -2   4  19     1108.45     1095.22     64.06 o 
   0   4  19     2258.37     2289.29     77.71 o 
   2   4  19     3605.64     3708.72    101.43 o 
   4   4  19     1304.98     1443.06     76.27 o 
   6   4  19     1034.28     1015.27     70.92 o 
   8   4  19        0.65        0.00     55.82 o 
  -9   5  19      956.39     1088.72     76.31 o 
  -7   5  19     1418.96     1589.61     76.41 o 
  -5   5  19       33.39       80.66     49.24 o 
  -3   5  19       40.62       18.71     46.85 o 
 -26   0  20     1231.94      971.74    137.48 o 
 -24   0  20     7535.94     7534.24    241.71 o 
 -22   0  20     6915.90     6701.11    216.22 o 
 -20   0  20     3929.78     3540.01    172.73 o 
 -18   0  20    25242.69    25514.28    508.17 o 
 -16   0  20     2117.84     2104.12     66.55 o 
 -14   0  20    12326.56    12617.69    260.17 o 
 -12   0  20    86352.71    86273.61   5027.94 o 
 -10   0  20      702.63      696.91     72.14 o 
  -8   0  20    68147.31    72635.21   1618.84 o 
  -6   0  20     5013.57     4515.49    233.38 o 
  -4   0  20    62831.55    63616.31   2209.70 o 
  -2   0  20       14.05       68.16     34.69 o 
   0   0  20    18105.58    17274.98    583.14 o 
   2   0  20     4109.96     4039.67    103.23 o 
   4   0  20     3674.73     3939.05    104.03 o 
   6   0  20    16431.04    16004.09    333.36 o 
   8   0  20      612.71      691.75     61.79 o 
  10   0  20     2374.83     2570.17    109.13 o 
  12   0  20     4449.14     4654.17    187.87 o 
  14   0  20      221.65      317.14    128.67 o 
 -25   1  20      215.27      236.64     48.42 o 
 -23   1  20     3427.45     3559.53    149.19 o 
 -21   1  20     5795.62     5870.32    192.25 o 
 -19   1  20    11397.23    11274.42    193.63 o 
 -17   1  20     2878.91     2887.87     98.33 o 
 -15   1  20     8516.21     8160.53    156.48 o 
 -13   1  20     5758.89     5821.77    100.86 o 
 -11   1  20       46.58       68.93     19.90 o 
  -9   1  20     4599.17     4769.72     94.31 o 
  -7   1  20     3553.22     3586.78     76.95 o 
  -5   1  20     4930.12     5006.03     98.80 o 
  -3   1  20       77.07       60.67     24.09 o 
  -1   1  20      347.87      346.30     30.22 o 
   1   1  20     7651.86     7584.65    185.33 o 
   3   1  20    14495.44    14210.87    245.42 o 
   5   1  20     5824.20     5785.90    117.48 o 
   7   1  20     2923.78     3092.96     93.33 o 
   9   1  20     4118.05     4228.21    122.15 o 
  11   1  20      389.76      454.64     57.00 o 
  13   1  20       47.94       35.84     58.43 o 
  15   1  20       24.03       57.05     62.40 o 
 -24   2  20     1475.42     1537.39     84.62 o 
 -22   2  20     1307.64     1356.69     62.24 o 
 -20   2  20     6829.37     6359.53    151.01 o 
 -18   2  20     3946.27     3850.45    103.88 o 
 -16   2  20     2560.81     2534.42     78.22 o 
 -14   2  20     8444.61     8282.49    149.34 o 
 -12   2  20     1740.31     1762.49     52.41 o 
 -10   2  20    22942.42    22462.06    369.71 o 
  -8   2  20      219.15      214.07     28.65 o 
  -6   2  20    38493.89    38164.10    672.15 o 
  -4   2  20      270.77      296.02     42.62 o 
  -2   2  20    11155.28    10265.20    314.96 o 
   0   2  20     1494.53     1459.24     49.14 o 
   2   2  20      835.45      834.50     44.84 o 
   4   2  20     8374.46     7470.46    156.82 o 
   6   2  20     1395.34     1344.69     58.34 o 
   8   2  20      565.81      613.98     56.64 o 
  10   2  20     1023.71     1060.69     68.66 o 
  12   2  20       27.63        0.00     51.45 o 
 -21   3  20     1985.85     2071.02     81.49 o 
 -19   3  20      738.07      766.66     54.05 o 
 -17   3  20     6031.97     5678.02    140.26 o 
 -15   3  20     1238.59     1164.20     56.72 o 
 -13   3  20      276.63      284.93     51.73 o 
 -11   3  20      584.64      530.38     36.56 o 
  -9   3  20      267.58      322.16     31.41 o 
  -7   3  20      234.62      245.98     30.18 o 
  -5   3  20      102.61      157.57     30.49 o 
  -3   3  20      607.28      623.89     44.63 o 
  -1   3  20      424.44      491.91     36.53 o 
   1   3  20     1095.51     1057.64     52.71 o 
   3   3  20     1880.20     1998.79     71.17 o 
   5   3  20      885.57      819.81     58.92 o 
   7   3  20     1915.69     2118.34     87.34 o 
   9   3  20      229.63      270.64     54.75 o 
  11   3  20       19.72       73.97     56.11 o 
 -18   4  20      156.19      217.27     54.58 o 
 -16   4  20     1427.46     1499.97     70.44 o 
 -14   4  20      374.69      303.82     53.53 o 
 -12   4  20     1583.15     1771.06     87.81 o 
 -10   4  20        4.44        0.00     33.85 o 
  -8   4  20     1960.47     1914.13     66.66 o 
  -6   4  20       66.32       40.27     31.46 o 
  -4   4  20     1209.37     1275.13     59.16 o 
  -2   4  20      251.46      106.78     40.60 o 
   0   4  20      402.77      399.97     47.46 o 
   2   4  20      684.11      694.88     52.77 o 
   4   4  20      498.08      591.41     75.78 o 
   6   4  20        5.92        0.00     54.57 o 
 -25   1  21     1454.01     1727.10     80.20 o 
 -23   1  21      645.37      635.94     51.95 o 
 -21   1  21     1215.46     1199.89     79.02 o 
 -19   1  21     2845.32     2756.05     67.22 o 
 -17   1  21       83.81       76.23     25.19 o 
 -15   1  21     6315.81     6198.06    107.01 o 
 -13   1  21     1282.87     1369.63     54.08 o 
 -11   1  21     2434.91     2518.26     62.72 o 
  -9   1  21     6857.87     6938.37    167.08 o 
  -7   1  21      333.06      312.74     34.93 o 
  -5   1  21     7818.92     7364.41    135.77 o 
  -3   1  21      365.21      350.08     33.75 o 
  -1   1  21     8896.18     8510.99    155.62 o 
   1   1  21      533.61      564.03     36.78 o 
   3   1  21       50.45      119.01     30.48 o 
   5   1  21     1713.56     1594.42     55.71 o 
   7   1  21      808.98      963.75     48.22 o 
   9   1  21      901.36     1006.26     64.31 o 
  11   1  21      134.73      141.26     64.66 o 
  13   1  21      409.99      572.01    131.05 o 
 -24   2  21       20.30        1.65     52.01 o 
 -22   2  21      123.05      124.81     42.96 o 
 -20   2  21     3186.46     2932.87     93.61 o 
 -18   2  21       53.25       72.80     35.58 o 
 -16   2  21     4654.77     4468.38    150.68 o 
 -14   2  21      250.19      264.66     29.22 o 
 -12   2  21     5132.38     4978.65    100.69 o 
 -10   2  21      606.61      588.92     38.77 o 
  -8   2  21      517.08      495.08     37.04 o 
  -6   2  21     5812.47     5380.95    118.64 o 
  -4   2  21     1094.70     1030.71     42.34 o 
  -2   2  21     5228.84     5270.68    107.44 o 
   0   2  21      305.13      308.72     33.54 o 
   2   2  21       83.83       80.39     31.01 o 
   4   2  21       73.38       92.40     35.38 o 
   6   2  21       76.35      140.58     38.86 o 
   8   2  21     2140.02     2297.14    172.45 o 
  10   2  21      325.89      334.11     58.87 o 
  12   2  21      455.99      463.50     62.50 o 
 -21   3  21      230.07      239.54     48.36 o 
 -19   3  21        0.92        0.00     41.29 o 
 -17   3  21     4488.58     4203.07    114.77 o 
 -15   3  21      835.44      808.44     51.56 o 
 -13   3  21     2651.49     2377.67     80.29 o 
 -11   3  21      693.19      604.10     54.17 o 
  -9   3  21      126.29      126.95     29.55 o 
  -7   3  21     3358.28     3193.41     76.91 o 
  -5   3  21     1486.90     1521.19     52.81 o 
  -3   3  21     5953.10     5817.39    117.88 o 
  -1   3  21     1926.13     1764.48     62.92 o 
   1   3  21     4263.54     3678.25     97.75 o 
   3   3  21       12.74        0.00     37.21 o 
   5   3  21        7.72        0.00     45.86 o 
   7   3  21     1191.15     1168.84     92.03 o 
   9   3  21      260.23      316.07     59.78 o 
 -16   4  21      619.99      751.45     57.49 o 
 -14   4  21     5696.02     5365.92    151.17 o 
 -12   4  21      871.52      847.65     57.19 o 
 -10   4  21      875.27      938.56     51.64 o 
  -8   4  21     1164.70     1273.34     56.54 o 
  -6   4  21       84.57       75.90     33.73 o 
  -4   4  21     3426.93     3154.41     93.51 o 
  -2   4  21      960.61      925.67     55.95 o 
   0   4  21     2018.99     1846.84     72.18 o 
   2   4  21      172.44      218.32     46.10 o 
   4   4  21       88.85       97.32     54.17 o 
 -26   0  22      489.72      733.81    131.41 o 
 -24   0  22    12345.42    12182.21    449.91 o 
 -22   0  22     1966.76     1874.60    209.70 o 
 -20   0  22    11925.74    11387.50    696.18 o 
 -18   0  22      205.59      233.96     39.78 o 
 -16   0  22      406.91      445.28     42.94 o 
 -14   0  22    19984.99    21092.82    488.58 o 
 -12   0  22       56.50       39.65     34.61 o 
 -10   0  22    10959.08    11577.61    281.66 o 
  -8   0  22     6135.95     5595.75    154.42 o 
  -6   0  22       10.58       15.86     30.24 o 
  -4   0  22    13660.53    13032.37    314.58 o 
  -2   0  22     8221.79     8324.52    213.70 o 
   0   0  22    32525.19    34121.29    961.98 o 
   2   0  22    13172.73    13693.27    414.41 o 
   4   0  22    17089.40    17509.46    699.52 o 
   6   0  22     1554.20     1349.55     98.63 o 
   8   0  22        2.29       13.61     62.69 o 
  10   0  22      211.92      212.33     73.90 o 
 -25   1  22      164.18      257.11     50.61 o 
 -23   1  22      454.29      371.68     46.82 o 
 -21   1  22      175.00      147.30     40.33 o 
 -19   1  22      658.29      759.49     37.36 o 
 -17   1  22     5371.71     5131.73    101.03 o 
 -15   1  22     1737.40     1702.28     50.60 o 
 -13   1  22    18671.79    17970.33    395.22 o 
 -11   1  22    27239.05    27200.15    541.53 o 
  -9   1  22    11054.69    10797.36    189.20 o 
  -7   1  22     2695.49     2617.11     64.56 o 
  -5   1  22     1274.53     1287.91     45.08 o 
  -3   1  22     2459.66     2415.02     85.54 o 
  -1   1  22     1857.05     1841.95     55.85 o 
   1   1  22     1783.39     1685.44     65.76 o 
   3   1  22       15.82       65.56     43.64 o 
   5   1  22       81.23       81.11     33.44 o 
   7   1  22      341.98      309.46     38.93 o 
   9   1  22     1049.17     1073.72     66.79 o 
  11   1  22     2833.15     3082.10    108.03 o 
  13   1  22     1100.07     1183.33     87.29 o 
 -24   2  22      380.85      475.13     64.84 o 
 -22   2  22     4426.29     4591.62    123.96 o 
 -20   2  22      218.35      199.27     40.63 o 
 -18   2  22     2219.92     2082.01     74.32 o 
 -16   2  22      337.44      322.43     34.26 o 
 -14   2  22      509.01      534.66     34.39 o 
 -12   2  22     5227.81     4983.25    101.80 o 
 -10   2  22      299.98      298.60     32.81 o 
  -8   2  22      853.32      970.01     40.67 o 
  -6   2  22     3456.20     3173.66     88.96 o 
  -4   2  22     1842.88     1632.38     53.51 o 
  -2   2  22    10719.40    10427.18    187.59 o 
   0   2  22     1653.45     1715.57     56.49 o 
   2   2  22     8282.01     7879.51    187.31 o 
   4   2  22      248.32      250.82     41.07 o 
   6   2  22      685.01      628.20     49.00 o 
   8   2  22       30.84        0.00     50.84 o 
  10   2  22       12.74       59.04     54.45 o 
  12   2  22      423.24      380.85     68.07 o 
 -21   3  22       36.20       10.44     47.22 o 
 -19   3  22      535.18      697.67     53.43 o 
 -17   3  22      497.63      469.92     47.89 o 
 -15   3  22     4859.26     4478.43    119.29 o 
 -13   3  22     1224.29     1418.56     80.35 o 
 -11   3  22     4494.26     4326.64    105.45 o 
  -9   3  22      505.45      520.46     37.64 o 
  -7   3  22      411.16      458.53     36.55 o 
  -5   3  22       17.79        3.96     31.10 o 
  -3   3  22      141.33      143.63     34.08 o 
  -1   3  22      866.72      775.61     55.20 o 
   1   3  22        1.46       69.67     38.81 o 
   3   3  22      347.48      325.56     50.20 o 
   5   3  22      554.49      692.72     62.74 o 
   7   3  22      631.64      680.13     64.08 o 
   9   3  22      579.06      598.83     65.37 o 
 -16   4  22      440.06      446.64     53.77 o 
 -14   4  22       76.57       91.64     44.88 o 
 -12   4  22      101.89      158.70     44.74 o 
 -10   4  22        0.52        8.21     37.84 o 
  -8   4  22      588.22      719.40     69.27 o 
  -6   4  22      223.96      268.96     38.71 o 
  -4   4  22      911.68      967.09     58.24 o 
  -2   4  22      171.83      191.62     46.12 o 
   0   4  22      512.17      619.63     55.35 o 
   2   4  22       21.73        6.00     52.60 o 
   4   4  22        2.33       44.16     56.88 o 
 -25   1  23     4614.32     4445.58    172.26 o 
 -23   1  23     2228.47     2183.48     93.31 o 
 -21   1  23     8860.12     8427.74    237.90 o 
 -19   1  23     2241.83     2153.52     65.84 o 
 -17   1  23     9957.58     9975.80    191.99 o 
 -15   1  23     3983.29     3919.63     84.25 o 
 -13   1  23     2120.61     2152.70     60.67 o 
 -11   1  23    24094.71    24559.63    403.47 o 
  -9   1  23     2917.70     2954.45     71.97 o 
  -7   1  23    13006.71    13096.35    225.54 o 
  -5   1  23     7471.03     7498.65    146.58 o 
  -3   1  23     3114.11     3106.63     89.79 o 
  -1   1  23     5088.05     4819.27    101.50 o 
   1   1  23      410.07      345.57     34.80 o 
   3   1  23     7605.54     7101.56    152.73 o 
   5   1  23     1056.06     1088.04     49.00 o 
   7   1  23     3023.24     3097.46     82.84 o 
   9   1  23      306.84      217.89     52.93 o 
  11   1  23      514.35      645.11     66.06 o 
 -24   2  23        4.78       27.22     54.37 o 
 -22   2  23      926.30      988.68     77.23 o 
 -20   2  23      206.52      249.24     43.55 o 
 -18   2  23     1525.07     1439.94     62.69 o 
 -16   2  23        2.11       31.41     30.96 o 
 -14   2  23       28.21        3.03     28.38 o 
 -12   2  23      766.95      875.86     41.56 o 
 -10   2  23     4756.68     4486.79    125.75 o 
  -8   2  23     7153.37     6878.01    145.13 o 
  -6   2  23     1392.41     1267.36     52.87 o 
  -4   2  23     2245.37     2154.34    104.53 o 
  -2   2  23       12.28       35.91     31.06 o 
   0   2  23       63.15       68.43     32.04 o 
   2   2  23      192.29      144.80     34.45 o 
   4   2  23     1089.91     1038.26     77.33 o 
   6   2  23      777.95      686.94     73.68 o 
   8   2  23       92.66      135.45     51.78 o 
  10   2  23       17.32        0.00     52.85 o 
 -21   3  23       66.23       99.15     54.58 o 
 -19   3  23     6347.17     6050.80    152.20 o 
 -17   3  23      110.95      138.90     43.25 o 
 -15   3  23     1782.27     1997.13     97.59 o 
 -13   3  23     2914.40     2744.78     90.62 o 
 -11   3  23      213.38      228.64     38.63 o 
  -9   3  23     6805.53     6553.55    129.60 o 
  -7   3  23      103.30      117.85     34.33 o 
  -5   3  23     5050.79     4699.07    109.48 o 
  -3   3  23      860.15      921.08     46.73 o 
  -1   3  23      186.60       89.00     40.82 o 
   1   3  23     4533.92     4612.11    116.93 o 
   3   3  23      863.37      849.66     56.80 o 
   5   3  23     3820.05     4196.48    164.52 o 
   7   3  23       14.07        0.00     52.12 o 
 -16   4  23       59.50       81.78     47.60 o 
 -14   4  23      573.21      651.95     56.21 o 
 -12   4  23     1780.00     1684.14     74.67 o 
 -10   4  23     4072.43     3721.33    101.23 o 
  -8   4  23     2037.50     2040.68     90.09 o 
  -6   4  23     1617.81     1616.43     60.28 o 
  -4   4  23      221.44      156.43     47.17 o 
  -2   4  23        0.75        6.08     45.74 o 
   0   4  23      813.43      889.99     60.96 o 
   2   4  23      733.86      700.38     68.40 o 
 -24   0  24       65.94       46.21     54.39 o 
 -22   0  24    12488.04    12717.87    378.98 o 
 -20   0  24      918.58      986.30     73.43 o 
 -18   0  24    29808.75    30463.34    696.11 o 
 -16   0  24      355.21      438.38     73.28 o 
 -14   0  24     5900.75     5931.69    163.44 o 
 -12   0  24     2305.07     2293.85     88.64 o 
 -10   0  24    11563.39    11787.77    289.88 o 
  -8   0  24    22253.09    22179.77    570.89 o 
  -6   0  24     1650.84     1696.18    176.47 o 
  -4   0  24    14166.43    15449.21    462.08 o 
  -2   0  24     1283.31     1316.04    183.45 o 
   0   0  24       84.37       60.70     86.64 o 
   2   0  24     9920.87    10417.52    329.26 o 
   4   0  24     5546.41     5366.54    199.79 o 
   6   0  24     9284.56    10202.74    328.07 o 
   8   0  24      126.54      118.45     68.89 o 
  10   0  24     2029.66     2142.86    172.07 o 
 -25   1  24     1125.72     1129.03     88.74 o 
 -23   1  24        3.08        0.00     55.52 o 
 -21   1  24       34.51       88.83     56.40 o 
 -19   1  24     1794.10     1614.18     78.71 o 
 -17   1  24      569.97      570.41     40.68 o 
 -15   1  24     2994.16     2918.85     78.57 o 
 -13   1  24        4.30        6.80     31.07 o 
 -11   1  24     1451.71     1582.27     57.28 o 
  -9   1  24    17436.47    17369.17    370.40 o 
  -7   1  24    12990.88    12937.16    272.66 o 
  -5   1  24    12213.03    12239.23    292.92 o 
  -3   1  24     6946.06     6428.28    179.83 o 
  -1   1  24     6048.43     6208.89    137.25 o 
   1   1  24       40.96       33.82     30.41 o 
   3   1  24      294.03      390.81     47.86 o 
   5   1  24      276.63      288.99     38.24 o 
   7   1  24     1234.18     1137.58     63.59 o 
   9   1  24      473.52      363.57     70.88 o 
  11   1  24       33.22       37.73    122.76 o 
 -22   2  24        2.45       23.18     56.42 o 
 -20   2  24     7954.64     7861.00    183.55 o 
 -18   2  24     1591.23     1687.94     92.60 o 
 -16   2  24    17170.92    16895.24    312.26 o 
 -14   2  24       80.68      111.77     30.80 o 
 -12   2  24     3579.85     3761.92     87.99 o 
 -10   2  24     1038.01      986.28     59.30 o 
  -8   2  24      584.19      502.92     35.56 o 
  -6   2  24     3847.55     3900.15    114.37 o 
  -4   2  24      700.09      698.48     41.53 o 
  -2   2  24     2302.43     2250.45     67.18 o 
   0   2  24     1009.62     1034.84     59.06 o 
   2   2  24       21.27       38.48     34.81 o 
   4   2  24     3661.03     3598.86    191.81 o 
   6   2  24     1085.43     1094.05     69.30 o 
   8   2  24     3506.55     3485.53    164.35 o 
  10   2  24      122.18      148.86     59.69 o 
 -19   3  24      111.14      178.55     48.75 o 
 -17   3  24      911.79      813.42     56.59 o 
 -15   3  24     2160.24     2005.20     79.91 o 
 -13   3  24       12.40       60.08     41.80 o 
 -11   3  24     1773.99     1791.29     65.75 o 
  -9   3  24      746.05      828.27     45.02 o 
  -7   3  24     4336.52     4127.57     94.96 o 
  -5   3  24      527.43      542.68     42.67 o 
  -3   3  24     3282.93     3315.89     85.36 o 
  -1   3  24        0.69       50.07     40.92 o 
   1   3  24      174.58      220.70     45.77 o 
   3   3  24      742.08      717.83     57.13 o 
   5   3  24      148.82      135.46     67.76 o 
   7   3  24        5.30        7.62     55.11 o 
 -14   4  24     1123.15     1209.32    111.96 o 
 -12   4  24       56.12       45.99     45.86 o 
 -10   4  24      247.37      239.24     43.92 o 
  -8   4  24      260.33      339.52     46.44 o 
  -6   4  24      515.49      585.01     53.36 o 
  -4   4  24       32.60        7.71     45.39 o 
  -2   4  24      958.02      973.97     62.80 o 
   0   4  24        2.15       38.87     46.96 o 
 -25   1  25       43.55       10.03     64.09 o 
 -23   1  25      344.31      312.34     66.78 o 
 -21   1  25      491.70      536.63     56.75 o 
 -19   1  25      202.62      273.79     39.52 o 
 -17   1  25     3382.49     3238.76     84.73 o 
 -15   1  25      384.96      429.25     41.41 o 
 -13   1  25      147.13      198.08     50.52 o 
 -11   1  25     2771.06     2480.34     75.91 o 
  -9   1  25     5680.99     5769.80    173.29 o 
  -7   1  25      761.17      750.84     44.42 o 
  -5   1  25       24.20       49.45     32.37 o 
  -3   1  25     3473.09     3068.04     85.73 o 
  -1   1  25     1289.04     1336.47     56.45 o 
   1   1  25      454.44      524.33     43.49 o 
   3   1  25      678.66      636.43     47.74 o 
   5   1  25        6.13        0.00     38.79 o 
   7   1  25     1120.41     1116.98     85.02 o 
   9   1  25       42.72       98.77    104.85 o 
 -22   2  25      954.46      955.84     60.07 o 
 -20   2  25      152.94      220.95     47.34 o 
 -18   2  25        1.11        4.89     40.54 o 
 -16   2  25     1633.89     1690.67     60.75 o 
 -14   2  25      693.99      682.33     41.07 o 
 -12   2  25     8843.71     8462.52    158.23 o 
 -10   2  25      542.48      649.82     43.59 o 
  -8   2  25      358.30      316.68     38.70 o 
  -6   2  25     3303.45     3271.47     89.39 o 
  -4   2  25      980.66     1058.91     49.05 o 
  -2   2  25     3050.81     2924.96     85.14 o 
   0   2  25      596.19      630.32     43.42 o 
   2   2  25     2626.96     2379.98    113.26 o 
   4   2  25       70.36       76.04     44.15 o 
   6   2  25       20.59        0.00     49.29 o 
   8   2  25      135.03       63.78     56.75 o 
 -19   3  25      338.92      427.54     53.44 o 
 -17   3  25     1079.48      996.83     62.64 o 
 -15   3  25     4039.71     4074.33    117.61 o 
 -13   3  25     3480.32     3407.47    127.29 o 
 -11   3  25     2427.31     2252.30     88.32 o 
  -9   3  25      408.29      455.27     40.35 o 
  -7   3  25        0.73       48.36     34.70 o 
  -5   3  25     1426.65     1337.22     56.24 o 
  -3   3  25     1144.80     1137.81     54.01 o 
  -1   3  25     1929.18     1954.81     79.17 o 
   1   3  25      741.06      696.55     55.89 o 
   3   3  25       20.53       17.21     46.58 o 
   5   3  25      316.45      479.08     65.52 o 
 -12   4  25       11.64        0.00     46.34 o 
 -10   4  25      171.35      166.49     45.83 o 
  -8   4  25      746.34      889.59     56.07 o 
  -6   4  25      239.64      264.12     47.44 o 
  -4   4  25     1513.14     1681.47     83.10 o 
  -2   4  25      744.18      685.64     59.10 o 
 -24   0  26     6855.25     6515.97    410.30 o 
 -22   0  26     1615.94     1752.13     99.94 o 
 -20   0  26     5845.15     5854.81    257.50 o 
 -18   0  26     5452.96     5645.14    163.12 o 
 -16   0  26       15.59        0.00     51.44 o 
 -14   0  26    35837.20    35723.37   1004.65 o 
 -12   0  26     1332.14     1314.68    120.33 o 
 -10   0  26    22366.88    22291.88    647.80 o 
  -8   0  26        7.35       61.81     59.85 o 
  -6   0  26    18147.72    20175.38   1770.80 o 
  -4   0  26      846.30      799.21     80.61 o 
  -2   0  26     2592.66     2482.44    127.88 o 
   0   0  26     8703.99     8403.86    279.82 o 
   2   0  26      271.82      170.54    101.82 o 
   4   0  26     1048.10      917.38     88.31 o 
   6   0  26     2492.02     2460.27    137.81 o 
   8   0  26      438.17      446.08     85.76 o 
  10   0  26     2302.43     2559.54    193.01 o 
 -23   1  26     3817.74     3640.23    152.66 o 
 -21   1  26     6291.46     6479.30    154.88 o 
 -19   1  26     2243.87     2369.25     81.87 o 
 -17   1  26     1273.19     1207.27     69.04 o 
 -15   1  26      380.81      373.42     39.58 o 
 -13   1  26     2636.89     2529.43     79.09 o 
 -11   1  26     1086.97     1049.11     81.94 o 
  -9   1  26     2164.82     2083.93     75.14 o 
  -7   1  26      855.41      975.64     49.73 o 
  -5   1  26     2229.13     2013.72     88.57 o 
  -3   1  26     4338.83     4141.72    104.14 o 
  -1   1  26     5724.49     5671.01    186.05 o 
   1   1  26     5528.62     5560.84    129.10 o 
   3   1  26     4026.61     4259.46    126.56 o 
   5   1  26     3749.66     3944.28    123.72 o 
   7   1  26      315.92      335.42     68.79 o 
   9   1  26      281.48       26.29     83.65 o 
 -22   2  26     2841.84     2675.84    108.31 o 
 -20   2  26     2524.55     2489.20     90.77 o 
 -18   2  26     1161.51     1172.90     61.63 o 
 -16   2  26     6901.80     6736.94    152.74 o 
 -14   2  26      104.01       80.96     33.80 o 
 -12   2  26    12342.21    12464.56    267.23 o 
 -10   2  26     2909.62     2947.83     85.27 o 
  -8   2  26    23375.74    22686.37    378.96 o 
  -6   2  26      678.94      711.36     55.15 o 
  -4   2  26      476.35      551.84     43.13 o 
  -2   2  26     2108.58     1871.06     65.66 o 
   0   2  26      206.57      193.38     47.98 o 
   2   2  26     2287.22     2278.63     73.39 o 
   4   2  26      156.88       29.72     46.24 o 
   6   2  26      119.07      161.12     53.66 o 
 -19   3  26      712.46      784.61     60.26 o 
 -17   3  26       37.24       44.73     46.03 o 
 -15   3  26       21.29       24.22     45.17 o 
 -13   3  26       34.93       50.31     41.57 o 
 -11   3  26       14.43        9.07     39.88 o 
  -9   3  26      168.24      171.59     47.32 o 
  -7   3  26      435.80      433.68     41.96 o 
  -5   3  26      385.50      503.21     45.69 o 
  -3   3  26     1228.10     1359.63     58.60 o 
  -1   3  26     1009.40     1059.22     84.84 o 
   1   3  26      644.68      676.27     57.94 o 
   3   3  26      262.04      298.34     54.25 o 
 -10   4  26      215.92      330.85     48.74 o 
  -8   4  26       32.63        0.12     40.14 o 
  -6   4  26      627.24      673.07     56.28 o 
  -4   4  26      171.21      151.04     54.15 o 
 -23   1  27     1962.46     2055.25    235.50 o 
 -21   1  27     3394.42     3386.42    101.20 o 
 -19   1  27     1803.20     1892.58     73.00 o 
 -17   1  27     4599.59     4499.67    108.40 o 
 -15   1  27     2472.17     2420.27     76.02 o 
 -13   1  27     3208.86     3108.40    103.90 o 
 -11   1  27     2982.40     3048.81     88.60 o 
  -9   1  27      254.99      266.14     42.32 o 
  -7   1  27     7627.83     7518.05    261.45 o 
  -5   1  27     1827.03     1846.21     68.78 o 
  -3   1  27     3339.24     3588.72     96.77 o 
  -1   1  27      681.09      808.36     49.91 o 
   1   1  27      772.44      802.58     63.35 o 
   3   1  27     1169.22     1380.93     75.92 o 
   5   1  27      150.54      227.81     55.87 o 
   7   1  27      285.35      552.03     94.22 o 
 -22   2  27     2440.61     2180.15     99.51 o 
 -20   2  27      781.61      871.08     69.60 o 
 -18   2  27     3783.99     3765.09    129.89 o 
 -16   2  27      263.48      227.69     60.74 o 
 -14   2  27     1315.54     1348.93     60.83 o 
 -12   2  27     2798.99     2495.62     90.63 o 
 -10   2  27     1421.73     1473.45     61.28 o 
  -8   2  27     1066.46     1094.24     62.32 o 
  -6   2  27      364.20      278.17     52.80 o 
  -4   2  27     2582.39     2444.20     73.35 o 
  -2   2  27       83.63        7.13     42.19 o 
   0   2  27        1.09        0.00     36.05 o 
   2   2  27      957.96      951.30     78.38 o 
   4   2  27      675.04      680.02     57.58 o 
   6   2  27     1392.52     1319.40    152.87 o 
 -17   3  27       52.44       36.19     47.86 o 
 -15   3  27     1102.05     1265.22     69.05 o 
 -13   3  27     2139.02     2036.28     76.26 o 
 -11   3  27       16.79       11.22     39.63 o 
  -9   3  27     6000.49     5988.58    126.16 o 
  -7   3  27     3006.61     2925.03     81.96 o 
  -5   3  27     5244.26     5096.53    127.31 o 
  -3   3  27      330.13      345.56     44.89 o 
  -1   3  27      349.57      362.39     51.72 o 
   1   3  27      456.78      442.71     67.11 o 
   3   3  27       42.34       26.05     69.01 o 
 -22   0  28      398.20      337.16     87.71 o 
 -20   0  28       23.04        0.00     73.75 o 
 -18   0  28     1628.26     1574.46     97.05 o 
 -16   0  28      733.26      709.14     78.10 o 
 -14   0  28      879.08     1000.43    100.00 o 
 -12   0  28       26.81       19.94     74.96 o 
 -10   0  28      785.46      516.24     76.34 o 
  -8   0  28     1412.25     1672.05    108.57 o 
  -6   0  28    11858.48    12936.43    756.88 o 
  -4   0  28    15022.36    16609.86    865.82 o 
  -2   0  28     2987.94     3201.94    290.13 o 
   0   0  28     2043.74     2221.15    130.80 o 
   2   0  28      364.45      516.49     80.82 o 
   4   0  28        4.54        0.00     70.84 o 
   6   0  28       33.57       62.99     75.12 o 
 -23   1  28      270.92      416.09    149.16 o 
 -21   1  28     1804.23     1765.53     73.66 o 
 -19   1  28     7621.37     7462.65    175.98 o 
 -17   1  28     5042.43     5073.35    210.85 o 
 -15   1  28    11542.03    11225.76    221.93 o 
 -13   1  28     3787.49     3759.01    101.38 o 
 -11   1  28      750.67      880.20     88.41 o 
  -9   1  28      159.83      197.66     53.21 o 
  -7   1  28       97.54       65.45     36.45 o 
  -5   1  28     2416.13     2259.91     76.61 o 
  -3   1  28     1065.83     1020.10     99.48 o 
  -1   1  28      366.29      375.88     54.16 o 
   1   1  28      271.08      418.14     56.62 o 
   3   1  28      477.63      431.37     59.42 o 
   5   1  28     2691.15     3119.87    141.97 o 
   7   1  28     1805.47     1890.30    128.61 o 
 -20   2  28        9.20        0.44     55.65 o 
 -18   2  28       85.84       76.99     54.98 o 
 -16   2  28     1014.44      916.86     59.21 o 
 -14   2  28      139.78      163.99     50.09 o 
 -12   2  28       10.63        0.00     40.67 o 
 -10   2  28     1922.18     1993.35     82.38 o 
  -8   2  28     3601.59     3465.88     96.57 o 
  -6   2  28     5540.27     5383.04    127.21 o 
  -4   2  28     4550.98     4345.43    201.32 o 
  -2   2  28     2299.81     2277.36     79.44 o 
   0   2  28      235.13      289.88     46.98 o 
   2   2  28       83.31       92.54     50.95 o 
   4   2  28       20.78        0.00     52.55 o 
 -17   3  28     2308.37     2341.81     91.54 o 
 -15   3  28      161.82      225.25     52.53 o 
 -13   3  28     1328.76     1346.45     59.67 o 
 -11   3  28      117.60      106.82     43.24 o 
  -9   3  28      948.56      948.75     51.74 o 
  -7   3  28       14.79        0.00     36.17 o 
  -5   3  28        1.02        0.66     43.81 o 
  -3   3  28      239.82      231.32     50.18 o 
  -1   3  28      370.57      378.83     55.32 o 
   1   3  28       29.27        0.00     47.69 o 
 -21   1  29      218.38      307.28     63.47 o 
 -19   1  29     3689.57     3599.74    110.05 o 
 -17   1  29     3119.49     2979.10     88.90 o 
 -15   1  29      481.85      512.76     51.16 o 
 -13   1  29     3925.47     3636.72    111.88 o 
 -11   1  29       82.36      109.99     42.16 o 
  -9   1  29     3663.90     3401.92    134.52 o 
  -7   1  29     2459.39     2324.16    139.82 o 
  -5   1  29     1124.22     1131.86     68.88 o 
  -3   1  29     2297.41     2384.70     93.21 o 
  -1   1  29       45.31       31.76     50.24 o 
   1   1  29     1237.88     1254.05     73.63 o 
   3   1  29       35.36       19.00     53.68 o 
   5   1  29      647.90      682.96     67.13 o 
 -20   2  29       50.77       65.43     59.30 o 
 -18   2  29      675.43      690.38     68.73 o 
 -16   2  29     1402.68     1315.30     68.72 o 
 -14   2  29     1999.53     1960.30     75.21 o 
 -12   2  29     2230.83     2290.12     79.99 o 
 -10   2  29      167.30      240.21     51.91 o 
  -8   2  29      296.29      331.11     45.43 o 
  -6   2  29      172.22      171.77     44.13 o 
  -4   2  29      212.56       89.00     48.70 o 
  -2   2  29     1173.50     1153.01     61.64 o 
   0   2  29      942.84      961.10     97.78 o 
   2   2  29      713.32      746.32     69.47 o 
 -15   3  29     2773.48     2491.44     97.55 o 
 -13   3  29       76.49       34.63     40.73 o 
 -11   3  29     2303.49     2319.74     81.40 o 
  -9   3  29       53.71       42.11     38.10 o 
  -7   3  29       25.41       55.26     39.54 o 
  -5   3  29     2291.40     2257.76     83.01 o 
  -3   3  29      257.47      259.04     56.46 o 
  -1   3  29     2622.02     2655.19    118.76 o 
 -22   0  30       12.03      121.09     85.58 o 
 -20   0  30    17334.89    17218.47    708.32 o 
 -18   0  30      539.99      556.70     80.49 o 
 -16   0  30     8416.25     8521.88    286.19 o 
 -14   0  30     2558.42     2327.85    128.95 o 
 -12   0  30      376.76      254.02     73.47 o 
 -10   0  30    13302.75    12890.54    977.81 o 
  -8   0  30       92.12        0.00     67.81 o 
  -6   0  30     3820.74     3986.79    393.31 o 
  -4   0  30     5177.38     5483.80    214.64 o 
  -2   0  30      146.16      172.65    127.61 o 
   0   0  30     7857.00     7877.71    273.32 o 
   2   0  30      598.25      764.51     91.74 o 
   4   0  30     3235.66     3645.03    169.71 o 
 -21   1  30     1105.05     1165.51     65.55 o 
 -19   1  30       41.41       21.45     47.12 o 
 -17   1  30       59.08       44.05     43.20 o 
 -15   1  30     2632.89     2440.65     84.45 o 
 -13   1  30     4550.77     4348.56    138.51 o 
 -11   1  30    10583.85    10207.71    349.95 o 
  -9   1  30     4420.38     4447.96    187.96 o 
  -7   1  30     2546.64     2623.39    135.75 o 
  -5   1  30     1800.65     2076.16    107.33 o 
  -3   1  30      527.73      707.67     63.92 o 
  -1   1  30      551.93      556.82     61.51 o 
   1   1  30      205.00      157.67     62.38 o 
   3   1  30      525.99      466.40     64.20 o 
 -18   2  30     5922.50     5967.72    181.50 o 
 -16   2  30      848.32      807.79     61.03 o 
 -14   2  30      940.07     1068.42     83.47 o 
 -12   2  30     4422.07     4327.75    115.54 o 
 -10   2  30      285.61      352.37     58.08 o 
  -8   2  30      533.82      463.53     49.62 o 
  -6   2  30     1551.28     1447.29     78.84 o 
  -4   2  30      420.59      382.04     49.92 o 
  -2   2  30     3527.39     3515.94    165.26 o 
   0   2  30      406.12      454.97     52.78 o 
   2   2  30     3312.81     3516.47    119.86 o 
 -13   3  30      933.03      962.04     62.27 o 
 -11   3  30      366.07      514.30     71.54 o 
  -9   3  30     2125.22     2213.18     81.87 o 
  -7   3  30     1128.83     1189.42     63.87 o 
  -5   3  30      900.18     1088.34     71.49 o 
 -19   1  31      112.96       77.96     49.89 o 
 -17   1  31     1909.21     1907.22     88.04 o 
 -15   1  31        0.27        0.00     47.97 o 
 -13   1  31      861.48      860.09     65.80 o 
 -11   1  31       48.01       44.34     50.76 o 
  -9   1  31        0.11        0.00     49.51 o 
  -7   1  31     1792.65     1920.50     86.34 o 
  -5   1  31      532.17      436.81     59.12 o 
  -3   1  31      806.94      776.42     65.61 o 
  -1   1  31      166.31      173.89     56.54 o 
   1   1  31        3.27        0.00     54.70 o 
   3   1  31      165.49      162.68     60.13 o 
 -18   2  31     1038.79     1093.42    101.49 o 
 -16   2  31      246.09      265.03     52.58 o 
 -14   2  31      866.07      903.93     64.87 o 
 -12   2  31     1118.85     1083.11     63.41 o 
 -10   2  31      178.70      233.40     59.67 o 
  -8   2  31     2264.00     2337.97     94.40 o 
  -6   2  31     1208.29     1169.76    102.26 o 
  -4   2  31     1104.46     1236.86     64.24 o 
  -2   2  31        7.12        0.00     43.05 o 
   0   2  31       40.58       99.01     57.81 o 
 -20   0  32     5990.03     5300.56    278.59 o 
 -18   0  32     2953.72     2781.89    145.04 o 
 -16   0  32    14330.11    13008.50    409.94 o 
 -14   0  32     2359.39     2655.80    351.43 o 
 -12   0  32     8912.66     8505.21    731.08 o 
 -10   0  32      291.55      322.52     84.43 o 
  -8   0  32      256.87      364.21     84.07 o 
  -6   0  32     3107.18     2752.88    181.03 o 
  -4   0  32        8.39        0.00     77.01 o 
  -2   0  32     2731.30     2362.41    137.40 o 
   0   0  32       61.86       73.49     80.40 o 
   2   0  32        5.43        0.00     77.77 o 
 -19   1  32        9.94        0.00     52.67 o 
 -17   1  32       23.53        0.00     49.39 o 
 -15   1  32      995.30      890.36     67.37 o 
 -13   1  32      564.84      596.26     62.95 o 
 -11   1  32       17.87        0.00     58.17 o 
  -9   1  32     1159.92     1189.25     83.27 o 
  -7   1  32     1663.25     1512.68    106.00 o 
  -5   1  32     3387.57     3384.91    115.89 o 
  -3   1  32     5066.74     5616.24    154.26 o 
  -1   1  32     2975.59     3366.99    130.58 o 
   1   1  32      283.32      386.28     63.51 o 
 -16   2  32      847.08      888.50     90.78 o 
 -14   2  32     3449.88     3799.41    109.91 o 
 -12   2  32      440.00      505.94     55.91 o 
 -10   2  32     1475.53     1447.60    104.51 o 
  -8   2  32      355.92      193.70     52.51 o 
  -6   2  32        0.99        0.00     58.72 o 
  -4   2  32      324.27      229.30     59.01 o 
  -2   2  32      211.05      217.28     61.68 o 
 -17   1  33     3304.73     3246.99    131.15 o 
 -15   1  33      712.83      803.52     71.75 o 
 -13   1  33     4203.17     4165.87    146.26 o 
 -11   1  33       75.69        0.00     79.42 o 
  -9   1  33     3083.92     2994.98    168.64 o 
  -7   1  33      508.36      485.44     63.45 o 
  -5   1  33      688.05      705.49     68.09 o 
  -3   1  33     1349.66     1408.96     79.39 o 
  -1   1  33       87.61       95.00     57.44 o 
 -12   2  33      408.72      452.42     56.54 o 
 -10   2  33      505.60      530.16     64.58 o 
  -8   2  33      136.46      130.23     48.17 o 
  -6   2  33       75.09      108.57     58.36 o 
 -16   0  34      197.44      206.70     82.13 o 
 -14   0  34     3500.52     3013.13    162.68 o 
 -12   0  34      811.33      770.11     99.64 o 
 -10   0  34     9882.30    10849.77    359.45 o 
  -8   0  34     3195.33     3248.60    164.75 o 
  -6   0  34     2972.18     3580.11    173.97 o 
  -4   0  34       96.33        0.00     92.56 o 
 -15   1  34      362.35      410.94     64.16 o 
 -13   1  34       41.10        0.00     56.14 o 
 -11   1  34      739.82      578.42     67.92 o 
  -9   1  34      530.19      446.43     82.57 o 
  -7   1  34      981.14      987.05     73.62 o 
  -5   1  34        5.30        3.89     55.04 o 
 -11   1  35       88.84       18.24     60.18 o 
  -9   1  35      866.60      808.07     73.59 o 
                                                 
